# Supplementary material for: A phenome-wide association study (PheWAS) to identify the health impacts of 4-cresol sulfate in the Nagahama Study
Source: Sci Rep. 2023 Aug 25;13:13926. doi: 10.1038/s41598-023-40697-2 (PMC10457396; doi:10.1038/s41598-023-40697-2)
Supplement: Supplementary file 2 — Supplementary Table S1. [file 41598_2023_40697_MOESM2_ESM.xlsx]

## Sheet: Table S1
Table S1. Population statistics for the four chronic diseases in the individuals of the Nagahama study population used to test for evidence of association with 4-cresol sulfate. Data are expressed as mean ± standard error. Number of females in cases and controls, alongwith percentage in each group, is reported. CKD, Chronic Kidney Disease; NAFLD, Non-Alcoholic Fatty Liver Disease; T2DM, Type 2 Di…
	CKD			NAFLD			T2DM			MetS
Characteristics	Cases	Controls	p-value	Cases	Controls	p-value	Cases	Controls	p-value	Cases	Controls	p-value
Sample size	425	3216	n/a	116	667	n/a	191	3279	n/a	326	3144	n/a
Females (%)	229 (53.88%)	2229 (69.31%)	2.50×10-10	85 (80.95%)	559 (86.8%)	0.15	91 (47.64%)	2282 (69.59%)	3.80×10-10	112 (34.36%)	2261 (71.91%)	1.93×10-43
Age (years)	69.93 ± 0.35	59.29 ± 0.22	3.77×10-67	73.06 ± 0.46	52.03 ± 0.43	3.78×10-52	68.84 ± 0.53	59.71 ± 0.22	8.84×10-24	66.67 ± 0.52	59.54 ± 0.22	2.15×10-22
Weight (kg)	58.65 ± 0.50	56.5 ± 0.19	1.70×10-6	51.45 ± 0.92	55.38 ± 0.38	5.80×10-5	61.57 ± 0.91	56.40 ± 0.19	5.23×10-9	69.94 ± 0.55	55.31 ± 0.18	1.05×10-106
Height (cm)	159.32 ± 0.40	159.47 ± 0.15	0.97	154.76 ± 0.76	158.46 ± 0.29	1.82×10-6	160.30 ± 0.68	159.38 ± 0.15	0.14	163.16 ± 0.50	159.04 ± 0.15	2.05×10-16
BMI (kg/m2)	23.03 ± 0.16	22.13 ± 0.06	9.61×10-10	21.39 ± 0.28	22.03 ± 0.13	0.17	23.86 ± 0.27	22.11 ± 0.06	8.27×10-11	26.27 ± 0.16	21.79 ± 0.05	1.01×10-106
Abdominal circumference (cm)	83.93 ± 0.45	80.83 ± 0.16	3.44×10-12	79.98 ± 0.85	79.32 ± 0.36	0.44	86.49 ± 0.72	80.78 ± 0.16	4.20×10-15	93.71 ± 0.33	79.79 ± 0.15	2.43×10-139
Total cholesterol (mg/dl)	201.73 ± 1.62	205.56 ± 0.59	0.05	199.88 ± 3.17	206.95 ± 1.37	0.08	186.19 ± 2.31	206.29 ± 0.58	9.53×10-14	192.87 ± 1.81	206.46 ± 0.60	1.61×10-11
HDL cholesterol (mg/dl)	63.81 ± 0.88	68.48 ± 0.31	9.19×10-8	69.71 ± 2.01	68.23 ± 0.66	0.57	58.93 ± 1.15	68.62 ± 0.31	2.05×10-15	54.48 ± 0.73	69.50 ± 0.31	4.38×10-54
Triglyceride (mg/dl)	109.12 ± 2.99	93.23 ± 1.02	8.42×10-11	87.06 ± 4.33	89.24 ± 2.36	0.83	104.26 ± 4.81	93.9 ± 1.01	1.02×10-3	141.81 ± 4.06	89.56 ± 0.97	8.65×10-58
Insulin (μU/mL)	4.77 ± 0.27	3.73 ± 0.07	8.73×10-6	4.25 ± 1.10	3.72 ± 0.10	5.31×10-4	5.30 ± 0.34	3.75 ± 0.07	4.68×10-12	7.16 ± 0.47	3.49 ± 0.06	5.89×10-67
Hb-A1c (%)	5.81 ± 0.03	5.62 ± 0.01	2.42×10-15	5.72 ± 0.05	5.55 ± 0.02	1.76×10-4	6.69 ± 0.05	5.54 ± 0.01	8.02×10-99	5.94 ± 0.03	5.57 ± 0.01	2.38×10-34
SBP (mmHg)	132.99 ± 0.84	125.47 ± 0.32	3.24×10-16	131.22 ± 1.68	120.29 ± 0.71	2.16×10-9	134.07 ± 1.16	125.57 ± 0.31	7.42×10-11	137.47 ± 0.77	124.85 ± 0.32	5.68×10-39
DBP (mmHg)	72.58 ± 0.48	71.72 ± 0.19	0.04	68.71 ± 1.01	70.13 ± 0.44	0.25	71.74 ± 0.76	71.75 ± 0.19	0.93	76.58 ± 0.60	71.25 ± 0.19	5.88×10-18
Creatinine (mg/dl)	1.00 ± 0.03	0.67 ± 0.00	6.44×10-169	0.71 ± 0.02	0.65 ± 0.00	2.62×10-5	0.76 ± 0.01	0.7 ± 0.00	1.74×10-6	0.81 ± 0.01	0.69 ± 0.00	5.83×10-32
Family history of T2DM (%)	96 (22.59%)	656 (20.4%)	0.32	15 (14.29%)	157 (24.38%)	0.03	69 (36.13%)	630 (19.21%)	2.51×10-8	69 (21.17%)	630 (20.04%)	0.68
