# Supplementary material for: A phenome-wide association study (PheWAS) to identify the health impacts of 4-cresol sulfate in the Nagahama Study
Source: Sci Rep. 2023 Aug 25;13:13926. doi: 10.1038/s41598-023-40697-2 (PMC10457396; doi:10.1038/s41598-023-40697-2)
Supplement: Supplementary file 3 — Supplementary Table S2. [file 41598_2023_40697_MOESM3_ESM.xlsx]

## Sheet: Table S2
Table S2. Detailed results from PheWAS between the 4-cresol sulfate and the 937 intermediate phenotypes in the Nagahama study population. OR, odds ratio. CI, confidence interval.
Data type	Phenotype descriptions	Classifications	Measurement source	Beta/OR	CI: 2.5%	CI: 97.5%	Standard Error	t-value	p-value	sample_size	Percentages of NA	test_chosen	Significance
continuous	Elapsed time after eating	Questionnaire (in the morning)	Questionnaire	0.040431	0.0100549	0.070807	0.0154931	2.60961	0.00910171	3641	0	yes	NO
binomial	Pacemaker	Questionnaire (in the morning)	Questionnaire	1.32797	0.901977	1.95515	0.197359	1.43723	0.150653	3641	0	yes	NO
ordinal	Number of people living together	Questionnaire	Questionnaire	-0.0107104	-0.0406538	0.019233	0.0152724	-0.701287	0.483169	3641	0	yes	NO
binomial	spouse living together	Questionnaire	Questionnaire	0.982865	0.893371	1.08132	0.04871	-0.354825	0.722721	3474	4.58665	yes	NO
continuous	Years of Education	Questionnaire	Questionnaire	-0.000434439	-0.0252748	0.0244059	0.0126696	-0.0342897	0.972648	3636	0.137325	yes	NO
continuous	Last education	Questionnaire	Questionnaire	0.00927419	-0.0164101	0.0349585	0.0131001	0.707947	0.479023	3640	0.027465	yes	NO
ordinal	annual household income	Questionnaire	Questionnaire	0.0139847	-0.0144461	0.0424156	0.014501	0.964398	0.33491	3640	0.027465	yes	NO
ordinal	Subjective health	Questionnaire	Questionnaire	0.00106138	-0.0293257	0.0314484	0.0154987	0.0684818	0.945406	3641	0	yes	NO
continuous	Smoking|Number of years	Questionnaire	Questionnaire	0.00100917	-0.0528959	0.0549143	0.0274739	0.0367321	0.970705	1143	68.6075	yes	NO
continuous	Smoking|Number of cigarettes	Questionnaire	Questionnaire	0.0155243	-0.0374098	0.0684584	0.0269791	0.575418	0.565122	1147	68.4977	yes	NO
continuous	Smoking|Brinkmann Index	Questionnaire	Questionnaire	-0.020103	-0.0380739	-0.0021321	0.00916595	-2.19323	0.0283542	3632	0.247185	yes	NO
continuous	Smoking|Age of onset	Questionnaire	Questionnaire	-0.0725359	-0.12447	-0.0206018	0.0264691	-2.7404	0.00623307	1135	68.8272	yes	NO
ordinal	Drinking|Frequency of alcohol consumption	Questionnaire	Questionnaire	-0.0575079	-0.0869507	-0.028065	0.0150172	-3.82948	0.000130578	3641	0	yes	NO
continuous	Drinking|Weekly alcohol intake	Questionnaire	Questionnaire	-0.0642265	-0.0864626	-0.0419904	0.0113414	-5.66301	1.6026e-08	3641	0	yes	YES
continuous	Height	Inbody	Anthropometry	0.0176186	-0.00221886	0.0374561	0.010118	1.74132	0.0817125	3641	0	yes	NO
continuous	Weight	Inbody	Anthropometry	-0.0320938	-0.0569505	-0.00723712	0.012678	-2.53146	0.0114007	3641	0	yes	NO
continuous	BMI	Inbody	Anthropometry	-0.0541053	-0.0835414	-0.0246693	0.0150137	-3.60374	0.000317872	3641	0	yes	NO
continuous	Abdominal circumference	Inbody	Anthropometry	-0.0532323	-0.080889	-0.0255755	0.0141061	-3.7737	0.000163412	3639	0.05493	yes	NO
continuous	Body Moisture	Inbody	Inbody	-0.0143862	-0.0339887	0.00521625	0.0099981	-1.4389	0.150266	3623	0.49437	yes	NO
continuous	Protein	Inbody	Inbody	-0.0156182	-0.0348994	0.00366294	0.00983422	-1.58815	0.112339	3623	0.49437	yes	NO
continuous	Mineral	Inbody	Inbody	0.00307457	-0.0174326	0.0235818	0.0104595	0.293949	0.768814	3623	0.49437	yes	NO
continuous	Body Fat mass|Total	Inbody	Inbody	-0.0384213	-0.0686555	-0.00818704	0.0154207	-2.49153	0.0127639	3623	0.49437	yes	NO
continuous	Skeletal muscle mass|Total	Inbody	Inbody	-0.0158816	-0.0351891	0.00342595	0.00984767	-1.61273	0.106891	3623	0.49437	yes	NO
continuous	Muscle mass|Total	Inbody	Inbody	-0.0148835	-0.0344342	0.00466714	0.00997167	-1.49258	0.135634	3623	0.49437	yes	NO
continuous	Body fat percentage	Inbody	Inbody	-0.0319632	-0.0593963	-0.00453014	0.0139921	-2.28438	0.0224066	3623	0.49437	yes	NO
continuous	Basal metabolic rate	Inbody	Inbody	-0.0135089	-0.0330783	0.00606044	0.00998123	-1.35344	0.176001	3623	0.49437	yes	NO
continuous	Visceral fat level	Inbody	Inbody	-0.0322549	-0.0615786	-0.00293119	0.0149563	-2.1566	0.0311023	3623	0.49437	yes	NO
continuous	Muscle mass|Right arm	Inbody	Inbody	-0.0258685	-0.0459539	-0.00578307	0.0102444	-2.52513	0.0116079	3623	0.49437	yes	NO
continuous	Muscle mass|Left arm	Inbody	Inbody	-0.0289778	-0.049167	-0.00878854	0.0102974	-2.81409	0.00491791	3623	0.49437	yes	NO
continuous	Muscle mass|Torso	Inbody	Inbody	-0.0235513	-0.0432121	-0.00389054	0.0100278	-2.34859	0.018898	3623	0.49437	yes	NO
continuous	Muscle mass|Right leg	Inbody	Inbody	-0.0153537	-0.0348207	0.00411328	0.00992899	-1.54635	0.122108	3623	0.49437	yes	NO
continuous	Muscle mass|Left leg	Inbody	Inbody	-0.0164544	-0.0358907	0.00298195	0.00991336	-1.65982	0.0970376	3623	0.49437	yes	NO
continuous	Body fat mass|Right arm	Inbody	Inbody	-0.0290452	-0.0578145	-0.000276015	0.0146735	-1.97943	0.0478433	3623	0.49437	yes	NO
continuous	Body fat mass|left arm	Inbody	Inbody	-0.0277236	-0.0566592	0.00121209	0.0147584	-1.87849	0.0603943	3623	0.49437	yes	NO
continuous	Body fat mass|Torso body	Inbody	Inbody	-0.0401428	-0.0704312	-0.0098543	0.0154484	-2.5985	0.00940108	3623	0.49437	yes	NO
continuous	Body fat mass|Right leg	Inbody	Inbody	-0.0372764	-0.0673006	-0.0072522	0.0153136	-2.4342	0.0149729	3623	0.49437	yes	NO
continuous	Body fat mass|Left leg	Inbody	Inbody	-0.0377638	-0.0677261	-0.00780147	0.0152821	-2.47112	0.0135149	3623	0.49437	yes	NO
continuous	Sitting|Central SBP	Central blood pressure	Blood pressure	-0.0602442	-0.0868034	-0.0336849	0.0135464	-4.44726	8.95783e-06	3635	0.16479	yes	YES
continuous	Sitting|SBP	Central blood pressure	Blood pressure	-0.0630786	-0.0895021	-0.0366551	0.0134771	-4.68041	2.96746e-06	3638	0.0823949	yes	YES
continuous	Sitting|DBP	Central blood pressure	Blood pressure	-0.0864694	-0.115106	-0.057833	0.0146058	-5.9202	3.51388e-09	3638	0.0823949	yes	YES
continuous	Sitting|Hart rate	Central blood pressure	Blood pressure	-0.0483891	-0.0779987	-0.0187796	0.0151022	-3.20412	0.00136649	3638	0.0823949	yes	NO
continuous	Sitting|Augumentation index	Central blood pressure	Blood pressure	0.0147282	-0.0130174	0.0424739	0.0141515	1.04076	0.298058	3635	0.16479	yes	NO
continuous	Sitting|Augumentation index (SD)	Central blood pressure	Blood pressure	-0.00984341	-0.0381536	0.0184668	0.0144394	-0.681704	0.495469	3635	0.16479	yes	NO
continuous	Sitting|Augumentation index 75	Central blood pressure	Blood pressure	-0.00185597	-0.0288331	0.0251212	0.0137595	-0.134886	0.892709	3635	0.16479	yes	NO
continuous	Standing|1-min SBP	Central blood pressure	Blood pressure	-0.0602853	-0.0877212	-0.0328494	0.0139934	-4.30812	1.6907e-05	3586	1.51057	yes	YES
continuous	Standing|3-min SBP	Central blood pressure	Blood pressure	-0.0498157	-0.0769543	-0.0226771	0.0138418	-3.59893	0.000323854	3582	1.62043	yes	NO
continuous	Standing|1-min DBP	Central blood pressure	Blood pressure	-0.084039	-0.113634	-0.0544439	0.0150947	-5.56744	2.7751e-08	3586	1.51057	yes	YES
continuous	Standing|3-min DBP	Central blood pressure	Blood pressure	-0.0764177	-0.105979	-0.0468566	0.0150773	-5.06838	4.21542e-07	3582	1.62043	yes	YES
continuous	Standing|1-min Hart rate	Central blood pressure	Blood pressure	-0.0357193	-0.0651837	-0.00625482	0.0150281	-2.37684	0.0175141	3586	1.51057	yes	NO
continuous	Standing|3-min Hart rate	Central blood pressure	Blood pressure	-0.0344437	-0.0639158	-0.00497155	0.015032	-2.29136	0.0220005	3582	1.62043	yes	NO
continuous	R-upper arm SBP	CAVI	CAVI	-0.054165	-0.0818705	-0.0264595	0.014131	-3.83306	0.000128706	3631	0.27465	yes	NO
continuous	R-upper arm DBP	CAVI	CAVI	-0.0633484	-0.0910253	-0.0356716	0.0141164	-4.48758	7.42719e-06	3631	0.27465	yes	YES
continuous	R-upper arm MBP	CAVI	CAVI	-0.056603	-0.0842227	-0.0289834	0.0140872	-4.01804	5.98738e-05	3631	0.27465	yes	NO
continuous	L-upper arm SBP	CAVI	CAVI	-0.046531	-0.0738246	-0.0192374	0.0139209	-3.34252	0.000838621	3634	0.192255	yes	NO
continuous	L-upper arm DBP	CAVI	CAVI	-0.0709967	-0.0987222	-0.0432711	0.0141412	-5.02054	5.40046e-07	3634	0.192255	yes	YES
continuous	L-upper arm MBP	CAVI	CAVI	-0.0583128	-0.0856663	-0.0309593	0.0139515	-4.17969	2.98792e-05	3634	0.192255	yes	YES
continuous	R-ankle SBP	CAVI	CAVI	-0.0618527	-0.0885497	-0.0351557	0.0136166	-4.54243	5.74153e-06	3637	0.10986	yes	YES
continuous	R-ankle DBP	CAVI	CAVI	-0.0702951	-0.097507	-0.0430833	0.0138792	-5.06477	4.29221e-07	3637	0.10986	yes	YES
continuous	R-ankle MBP	CAVI	CAVI	-0.0619587	-0.0888847	-0.0350326	0.0137335	-4.51151	6.64045e-06	3637	0.10986	yes	YES
continuous	L-ankle SBP	CAVI	CAVI	-0.0531826	-0.0798995	-0.0264658	0.0136267	-3.90281	9.68049e-05	3638	0.0823949	yes	NO
continuous	L-ankle DBP	CAVI	CAVI	-0.0675007	-0.0953488	-0.0396527	0.0142037	-4.75233	2.08873e-06	3638	0.0823949	yes	YES
continuous	L-ankle MBP	CAVI	CAVI	-0.0608336	-0.0881642	-0.033503	0.0139398	-4.36402	1.31246e-05	3638	0.0823949	yes	YES
continuous	Heart Rate	CAVI	CAVI	-0.0479623	-0.0772261	-0.0186985	0.0149258	-3.21338	0.00132327	3639	0.05493	yes	NO
continuous	Pre-ejection period (PEP)	CAVI	CAVI	0.0614421	0.0312482	0.0916361	0.0154002	3.98969	6.74658e-05	3632	0.247185	yes	NO
continuous	Ejection time (ET)	CAVI	CAVI	0.0483707	0.0184328	0.0783086	0.0152696	3.16777	0.00154887	3639	0.05493	yes	NO
continuous	PEP/ET	CAVI	CAVI	0.0322397	0.00197413	0.0625053	0.0154368	2.0885	0.036822	3632	0.247185	yes	NO
continuous	RB-AI	CAVI	CAVI	-0.0212176	-0.0496743	0.00723901	0.0145141	-1.46186	0.143866	3631	0.27465	yes	NO
continuous	LB-AI	CAVI	CAVI	-0.0311112	-0.0595419	-0.00268038	0.0145009	-2.14546	0.0319822	3634	0.192255	yes	NO
continuous	RB-UT	CAVI	CAVI	-6.36241e-05	-0.0273638	0.0272366	0.0139243	-0.00456928	0.996355	3631	0.27465	yes	NO
continuous	LB-UT	CAVI	CAVI	0.000857255	-0.0269036	0.0286181	0.0141592	0.0605439	0.951726	3634	0.192255	yes	NO
continuous	RA-UT	CAVI	CAVI	0.0241956	-0.00620468	0.0545959	0.0155055	1.56046	0.118739	3637	0.10986	yes	NO
continuous	LA-UT	CAVI	CAVI	0.0308181	0.00025291	0.0613833	0.0155896	1.97684	0.0481352	3638	0.0823949	yes	NO
continuous	RB-%MAP	CAVI	CAVI	-0.0501892	-0.076303	-0.0240754	0.0133192	-3.7682	0.000167045	3630	0.302115	yes	NO
continuous	LB-%MAP	CAVI	CAVI	-0.0470228	-0.0736505	-0.0203951	0.0135813	-3.46233	0.000541715	3633	0.21972	yes	NO
continuous	RA-%MAP	CAVI	CAVI	0.00224609	-0.0232755	0.0277677	0.0130171	0.172549	0.863015	3635	0.16479	yes	NO
continuous	LA-%MAP	CAVI	CAVI	0.00641606	-0.0196766	0.0325087	0.0133084	0.482106	0.62976	3636	0.137325	yes	NO
continuous	R-tb	CAVI	CAVI	0.0101166	-0.0147907	0.0350239	0.0127038	0.796342	0.425885	3630	0.302115	yes	NO
continuous	L-tb	CAVI	CAVI	0.0156992	-0.0100024	0.0414008	0.0131089	1.1976	0.231153	3633	0.21972	yes	NO
continuous	R-tba	CAVI	CAVI	0.0352293	0.0143756	0.056083	0.0106363	3.31218	0.000934764	3636	0.137325	yes	NO
continuous	L-tba	CAVI	CAVI	0.0333129	0.012885	0.0537409	0.0104192	3.19728	0.00139921	3637	0.10986	yes	NO
continuous	AF	CAVI	CAVI	0.017901	-0.00169909	0.0375011	0.00999689	1.79065	0.0734319	3639	0.05493	yes	NO
continuous	L1	CAVI	CAVI	0.0150746	-0.00461745	0.0347666	0.0100438	1.50088	0.133472	3639	0.05493	yes	NO
continuous	L2	CAVI	CAVI	0.0169088	-0.00257974	0.0363973	0.00993999	1.70109	0.0890125	3639	0.05493	yes	NO
continuous	L3	CAVI	CAVI	0.0114301	-0.00814513	0.0310053	0.00998421	1.14482	0.252361	3639	0.05493	yes	NO
continuous	L	CAVI	CAVI	0.0153832	-0.00436341	0.0351299	0.0100717	1.52738	0.126753	3639	0.05493	yes	NO
continuous	BPB|Angle	CAVI	CAVI	-0.0262862	-0.0560591	0.00348677	0.0151855	-1.731	0.0835358	3639	0.05493	yes	NO
continuous	BPB|Radius	CAVI	CAVI	-0.0364803	-0.0649928	-0.00796789	0.0145426	-2.50852	0.0121671	3639	0.05493	yes	NO
continuous	BPB|Y	CAVI	CAVI	0.0209938	-0.00947232	0.0514599	0.015539	1.35103	0.176768	3639	0.05493	yes	NO
continuous	BPB|X	CAVI	CAVI	0.047519	0.0187953	0.0762426	0.0146503	3.24355	0.00119119	3639	0.05493	yes	NO
continuous	La	CAVI	CAVI	0.0171768	-0.00263522	0.0369889	0.010105	1.69983	0.0892478	3639	0.05493	yes	NO
continuous	Lb	CAVI	CAVI	0.0171768	-0.00263522	0.0369889	0.010105	1.69983	0.0892478	3639	0.05493	yes	NO
continuous	La-Lb	CAVI	CAVI	0.0171768	-0.00263522	0.0369889	0.010105	1.69983	0.0892478	3639	0.05493	yes	NO
continuous	ABI-R	CAVI	CAVI	-0.03884	-0.0683323	-0.00934775	0.0150424	-2.58205	0.00986045	3637	0.10986	yes	NO
continuous	ABI-L	CAVI	CAVI	-0.014851	-0.0447202	0.0150182	0.0152346	-0.974819	0.329715	3638	0.0823949	yes	NO
continuous	CAVI-R	CAVI	CAVI	0.00488831	-0.0162227	0.0259993	0.0107675	0.453987	0.649866	3636	0.137325	yes	NO
continuous	CAVI-L	CAVI	CAVI	0.00633321	-0.0145283	0.0271948	0.0106403	0.59521	0.55174	3637	0.10986	yes	NO
continuous	haPWV-R	CAVI	CAVI	-0.0200355	-0.0415672	0.00149625	0.0109821	-1.82437	0.0681778	3638	0.0823949	yes	NO
continuous	haPWV-L	CAVI	CAVI	-0.0127221	-0.0350383	0.00959415	0.0113823	-1.11771	0.263764	3638	0.0823949	yes	NO
continuous	baPWV-R	CAVI	CAVI	-0.0334862	-0.0549319	-0.0120406	0.0109382	-3.06139	0.0022192	3636	0.137325	yes	NO
continuous	baPWV-L	CAVI	CAVI	-0.0317262	-0.052728	-0.0107245	0.0107118	-2.9618	0.00307825	3637	0.10986	yes	NO
continuous	QT tangential method|PB-I induction	QT	Electrocardiogram (QT dispersion)	0.0343095	0.00386157	0.0647575	0.0155296	2.20931	0.0272184	3479	4.44933	yes	NO
continuous	QT tangential method|PB-II induction	QT	Electrocardiogram (QT dispersion)	0.0296733	-0.000609636	0.0599562	0.0154454	1.92117	0.0547912	3519	3.35073	yes	NO
continuous	QT tangential method|PB-III induction	QT	Electrocardiogram (QT dispersion)	0.0497724	0.0169697	0.0825751	0.0167292	2.97517	0.00295296	2838	22.0544	yes	NO
continuous	QT tangential method|PB-aVR induction	QT	Electrocardiogram (QT dispersion)	0.0368515	0.00667416	0.0670289	0.0153916	2.39426	0.0167058	3528	3.10354	yes	NO
continuous	QT tangential method|PB-aVL induction	QT	Electrocardiogram (QT dispersion)	0.0316783	-0.00519799	0.0685545	0.0188053	1.68454	0.092207	2400	34.084	yes	NO
continuous	QT tangential method|PB-aVF induction	QT	Electrocardiogram (QT dispersion)	0.0170589	-0.0144789	0.0485968	0.0160852	1.06054	0.288977	3316	8.92612	yes	NO
continuous	QT tangential method|PB-V1 induction	QT	Electrocardiogram (QT dispersion)	0.0205427	-0.0106899	0.0517752	0.0159293	1.28961	0.197277	3244	10.9036	yes	NO
continuous	QT tangential method|PB-V2 induction	QT	Electrocardiogram (QT dispersion)	0.032515	0.00231603	0.062714	0.0154026	2.111	0.0348423	3522	3.26833	yes	NO
continuous	QT tangential method|PB-V3 induction	QT	Electrocardiogram (QT dispersion)	0.0256072	-0.00469962	0.0559141	0.0154577	1.6566	0.0976884	3542	2.71903	yes	NO
continuous	QT tangential method|PB-V4 induction	QT	Electrocardiogram (QT dispersion)	0.0215501	-0.00889509	0.0519953	0.0155282	1.3878	0.165285	3538	2.82889	yes	NO
continuous	QT tangential method|PB-V5 induction	QT	Electrocardiogram (QT dispersion)	0.0282821	-0.00209887	0.058663	0.0154954	1.82519	0.0680575	3535	2.91129	yes	NO
continuous	QT tangential method|PB-V6 induction	QT	Electrocardiogram (QT dispersion)	0.0272035	-0.00294699	0.0573539	0.0153779	1.769	0.0769805	3532	2.99368	yes	NO
continuous	QT tangential method|PB-QTdispersion	QT	Electrocardiogram (QT dispersion)	0.03522	0.0046232	0.0658168	0.0156056	2.25689	0.0240758	3545	2.63664	yes	NO
continuous	QT tangential method|PB-meanQT	QT	Electrocardiogram (QT dispersion)	0.0349956	0.00489597	0.0650952	0.015352	2.27955	0.0226937	3545	2.63664	yes	NO
continuous	QT tangential method|PB-QTcount	QT	Electrocardiogram (QT dispersion)	-0.0503085	-0.0800253	-0.0205917	0.0151569	-3.31919	0.000911687	3641	0	yes	NO
continuous	QTcBazett|I induction	QT	Electrocardiogram (QT dispersion)	-0.0228261	-0.051854	0.00620173	0.0148052	-1.54176	0.123223	3478	4.47679	yes	NO
continuous	QTcBazett|II induction	QT	Electrocardiogram (QT dispersion)	-0.0290088	-0.0577355	-0.000282105	0.0146517	-1.97989	0.0477934	3518	3.37819	yes	NO
continuous	QTcBazett|III induction	QT	Electrocardiogram (QT dispersion)	0.00952129	-0.0223145	0.0413571	0.0162361	0.586427	0.557636	2838	22.0544	yes	NO
continuous	QTcBazett|aVR induction	QT	Electrocardiogram (QT dispersion)	-0.0205005	-0.0492242	0.00822313	0.0146502	-1.39934	0.1618	3527	3.13101	yes	NO
continuous	QTcBazett|aVL induction	QT	Electrocardiogram (QT dispersion)	-0.0134893	-0.0487636	0.021785	0.0179883	-0.749891	0.453394	2399	34.1115	yes	NO
continuous	QTcBazett|aVF induction	QT	Electrocardiogram (QT dispersion)	-0.0393386	-0.069226	-0.00945125	0.0152434	-2.5807	0.00990256	3315	8.95358	yes	NO
continuous	QTcBazett|V1 induction	QT	Electrocardiogram (QT dispersion)	-0.0264574	-0.057316	0.00440128	0.0157386	-1.68105	0.09285	3244	10.9036	yes	NO
continuous	QTcBazett|V2 induction	QT	Electrocardiogram (QT dispersion)	-0.0205713	-0.0496796	0.00853699	0.0148463	-1.38562	0.165952	3521	3.2958	yes	NO
continuous	QTcBazett|V3 induction	QT	Electrocardiogram (QT dispersion)	-0.0328822	-0.0620341	-0.00373027	0.0148686	-2.21152	0.0270638	3541	2.7465	yes	NO
continuous	QTcBazett|V4 induction	QT	Electrocardiogram (QT dispersion)	-0.0361935	-0.0654968	-0.00689016	0.0149458	-2.42165	0.0155005	3537	2.85636	yes	NO
continuous	QTcBazett|V5 induction	QT	Electrocardiogram (QT dispersion)	-0.0264923	-0.0555572	0.0025725	0.0148242	-1.7871	0.0740068	3534	2.93875	yes	NO
continuous	QTcBazett|V6 induction	QT	Electrocardiogram (QT dispersion)	-0.030676	-0.0593426	-0.00200944	0.014621	-2.09807	0.0359698	3531	3.02115	yes	NO
continuous	QTcBazett|QTdispersion	QT	Electrocardiogram (QT dispersion)	0.0256263	-0.00490711	0.0561597	0.0155732	1.64553	0.0999483	3544	2.6641	yes	NO
continuous	QTcBazett|meanQT	QT	Electrocardiogram (QT dispersion)	-0.0235084	-0.0520782	0.00506142	0.0145717	-1.61329	0.106771	3544	2.6641	yes	NO
continuous	QTcBazett|QTcount	QT	Electrocardiogram (QT dispersion)	-0.0503978	-0.080098	-0.0206976	0.0151484	-3.32694	0.000886785	3641	0	yes	NO
continuous	QTcFridericia|I induction	QT	Electrocardiogram (QT dispersion)	-0.00393867	-0.0331333	0.025256	0.0148903	-0.264512	0.791401	3478	4.47679	yes	NO
continuous	QTcFridericia|II induction	QT	Electrocardiogram (QT dispersion)	-0.00982839	-0.0388249	0.0191682	0.0147893	-0.664559	0.506376	3518	3.37819	yes	NO
continuous	QTcFridericia|III induction	QT	Electrocardiogram (QT dispersion)	0.0279918	-0.00402098	0.0600046	0.0163264	1.71451	0.0865437	2838	22.0544	yes	NO
continuous	QTcFridericia|aVR induction	QT	Electrocardiogram (QT dispersion)	-0.000400346	-0.0293271	0.0285264	0.0147538	-0.0271352	0.978353	3527	3.13101	yes	NO
continuous	QTcFridericia|aVL induction	QT	Electrocardiogram (QT dispersion)	0.00335511	-0.0323135	0.0390237	0.0181894	0.184454	0.853673	2399	34.1115	yes	NO
continuous	QTcFridericia|aVF induction	QT	Electrocardiogram (QT dispersion)	-0.022055	-0.0521447	0.00803461	0.0153465	-1.43713	0.150774	3315	8.95358	yes	NO
continuous	QTcFridericia|V1 Induction	QT	Electrocardiogram (QT dispersion)	-0.0101472	-0.0410628	0.0207685	0.0157677	-0.643541	0.519919	3244	10.9036	yes	NO
continuous	QTcFridericia|V2 induction	QT	Electrocardiogram (QT dispersion)	-0.00353746	-0.0328387	0.0257638	0.0149447	-0.236702	0.812902	3521	3.2958	yes	NO
continuous	QTcFridericia|V3 induction	QT	Electrocardiogram (QT dispersion)	-0.0143924	-0.0438336	0.0150487	0.0150161	-0.958464	0.337894	3541	2.7465	yes	NO
continuous	QTcFridericia|V4 induction	QT	Electrocardiogram (QT dispersion)	-0.0183484	-0.0479522	0.0112553	0.0150991	-1.2152	0.224369	3537	2.85636	yes	NO
continuous	QTcFridericia|V5 induction	QT	Electrocardiogram (QT dispersion)	-0.00907478	-0.0383588	0.0202092	0.014936	-0.607579	0.543506	3534	2.93875	yes	NO
continuous	QTcFridericia|V6 induction	QT	Electrocardiogram (QT dispersion)	-0.0121119	-0.0410005	0.0167767	0.0147343	-0.822023	0.411119	3531	3.02115	yes	NO
continuous	QTcFridericia|QTdispersion	QT	Electrocardiogram (QT dispersion)	0.0284522	-0.00209386	0.0589983	0.0155797	1.82624	0.0678987	3544	2.6641	yes	NO
continuous	QTcFridericia|meanQT	QT	Electrocardiogram (QT dispersion)	-0.00312109	-0.0318709	0.0256288	0.0146635	-0.212847	0.831459	3544	2.6641	yes	NO
continuous	QTcFridericia|QTcount	QT	Electrocardiogram (QT dispersion)	-0.0503978	-0.080098	-0.0206976	0.0151484	-3.32694	0.000886785	3641	0	yes	NO
continuous	PQ-I induction	ECG	Electrocardiogram	0.0294744	0.000876258	0.0580726	0.0145863	2.02069	0.043385	3635	0.16479	yes	NO
continuous	PQ-II Induction	ECG	Electrocardiogram	0.0266891	-0.00157113	0.0549494	0.014414	1.85162	0.064162	3635	0.16479	yes	NO
continuous	PQ-III Induction	ECG	Electrocardiogram	0.0291736	0.00093915	0.0574081	0.0144008	2.02583	0.0428549	3635	0.16479	yes	NO
continuous	PQ-aVR Induction	ECG	Electrocardiogram	0.0236646	-0.00475378	0.052083	0.0144946	1.63265	0.10263	3635	0.16479	yes	NO
continuous	PQ-aVL Induction	ECG	Electrocardiogram	0.026234	-0.00199833	0.0544663	0.0143997	1.82184	0.0685612	3635	0.16479	yes	NO
continuous	PQ-aVF Induction	ECG	Electrocardiogram	0.0256498	-0.00263196	0.0539316	0.0144249	1.77816	0.0754615	3635	0.16479	yes	NO
continuous	PQ-V1 Induction	ECG	Electrocardiogram	0.0293312	0.000605724	0.0580566	0.0146512	2.00196	0.0453632	3635	0.16479	yes	NO
continuous	PQ-V2 Induction	ECG	Electrocardiogram	0.0244976	-0.00391538	0.0529105	0.0144918	1.69044	0.0910298	3635	0.16479	yes	NO
continuous	PQ-V3 Induction	ECG	Electrocardiogram	0.0230727	-0.00515658	0.0513021	0.0143982	1.60248	0.109137	3635	0.16479	yes	NO
continuous	PQ-V4 Induction	ECG	Electrocardiogram	0.0226713	-0.00573996	0.0510826	0.014491	1.56451	0.117785	3635	0.16479	yes	NO
continuous	PQ-V5 Induction	ECG	Electrocardiogram	0.0239198	-0.0044301	0.0522697	0.0144597	1.65424	0.098165	3635	0.16479	yes	NO
continuous	PQ-V6 Induction	ECG	Electrocardiogram	0.0244883	-0.00382907	0.0528057	0.0144431	1.6955	0.0900658	3635	0.16479	yes	NO
continuous	PQ-QTdispersion	ECG	Electrocardiogram	0.0219546	-0.00861046	0.0525196	0.0155895	1.40829	0.15913	3635	0.16479	yes	NO
continuous	PQ-meanQT	ECG	Electrocardiogram	0.0260694	-0.00222122	0.0543601	0.0144295	1.80668	0.0708948	3635	0.16479	yes	NO
continuous	PQ-QTcount	ECG	Electrocardiogram	-0.0475833	-0.0765164	-0.0186501	0.0147572	-3.22442	0.00127346	3641	0	yes	NO
continuous	QRS-I induction	ECG	Electrocardiogram	0.0268988	-0.00137017	0.0551677	0.0144184	1.86559	0.0621796	3635	0.16479	yes	NO
continuous	QRS-II induction	ECG	Electrocardiogram	0.0331329	0.00463521	0.0616305	0.014535	2.27952	0.0226941	3635	0.16479	yes	NO
continuous	QRS-III induction	ECG	Electrocardiogram	0.0400961	0.011794	0.0683981	0.0144353	2.77764	0.00550356	3635	0.16479	yes	NO
continuous	QRS-aVR Induction	ECG	Electrocardiogram	0.018556	-0.00991795	0.0470299	0.0145229	1.2777	0.201437	3635	0.16479	yes	NO
continuous	QRS-aVL Induction	ECG	Electrocardiogram	0.0392991	0.0109546	0.0676435	0.0144569	2.71836	0.00659183	3635	0.16479	yes	NO
continuous	QRS-aVF Induction	ECG	Electrocardiogram	0.041766	0.0132582	0.0702738	0.0145402	2.87245	0.00409664	3635	0.16479	yes	NO
continuous	QRS-V1 Induction	ECG	Electrocardiogram	0.0251375	-0.00360944	0.0538845	0.0146622	1.71444	0.0865325	3635	0.16479	yes	NO
continuous	QRS-V2 Induction	ECG	Electrocardiogram	0.0197588	-0.00893909	0.0484568	0.0146372	1.34991	0.17713	3635	0.16479	yes	NO
continuous	QRS-V3 Induction	ECG	Electrocardiogram	0.0136419	-0.0144934	0.0417771	0.0143502	0.950639	0.341851	3635	0.16479	yes	NO
continuous	QRS-V4 Induction	ECG	Electrocardiogram	0.00845628	-0.0194568	0.0363694	0.0142369	0.593969	0.55257	3635	0.16479	yes	NO
continuous	QRS-V5 Induction	ECG	Electrocardiogram	0.00318777	-0.0242162	0.0305917	0.0139772	0.228069	0.819605	3635	0.16479	yes	NO
continuous	QRS-V6 Induction	ECG	Electrocardiogram	0.0189145	-0.00882812	0.0466571	0.0141499	1.33672	0.181398	3635	0.16479	yes	NO
continuous	QRS-QTdispersion	ECG	Electrocardiogram	0.0169597	-0.0123133	0.0462328	0.0149305	1.13591	0.25607	3635	0.16479	yes	NO
continuous	QRS-meanQT	ECG	Electrocardiogram	0.0245965	-0.00321705	0.0524102	0.0141861	1.73384	0.0830308	3635	0.16479	yes	NO
continuous	QRS-QTcount	ECG	Electrocardiogram	-0.0475833	-0.0765164	-0.0186501	0.0147572	-3.22442	0.00127346	3641	0	yes	NO
continuous	AT-I Induction	ECG	Electrocardiogram	0.00989833	-0.0193111	0.0391077	0.0148981	0.664404	0.506474	3635	0.16479	yes	NO
continuous	AT-II Induction	ECG	Electrocardiogram	-0.0198083	-0.0497698	0.0101532	0.0152817	-1.29621	0.194985	3635	0.16479	yes	NO
continuous	AT-III Induction	ECG	Electrocardiogram	0.0043572	-0.0262737	0.0349881	0.0156231	0.278895	0.780341	3635	0.16479	yes	NO
continuous	AT-aVR Induction	ECG	Electrocardiogram	0.00636476	-0.0235181	0.0362476	0.0152415	0.417593	0.67627	3635	0.16479	yes	NO
continuous	AT-aVL Induction	ECG	Electrocardiogram	-0.00726906	-0.035977	0.0214389	0.0146423	-0.496443	0.619612	3635	0.16479	yes	NO
continuous	AT-aVF Induction	ECG	Electrocardiogram	-0.0257261	-0.0565395	0.00508722	0.0157161	-1.63692	0.101733	3635	0.16479	yes	NO
continuous	AT-V1 Induction	ECG	Electrocardiogram	0.0166411	-0.0134103	0.0466925	0.0153275	1.0857	0.277684	3635	0.16479	yes	NO
continuous	AT-V2 Induction	ECG	Electrocardiogram	-0.00813801	-0.0371616	0.0208855	0.0148033	-0.549744	0.582529	3635	0.16479	yes	NO
continuous	AT-V3 Induction	ECG	Electrocardiogram	0.00277066	-0.0266494	0.0321908	0.0150055	0.184643	0.85352	3635	0.16479	yes	NO
continuous	AT-V4 Induction	ECG	Electrocardiogram	-0.0129208	-0.0421754	0.0163337	0.0149211	-0.865944	0.386578	3635	0.16479	yes	NO
continuous	AT-V5 Induction	ECG	Electrocardiogram	-0.00158459	-0.0310974	0.0279282	0.0150528	-0.105269	0.916168	3635	0.16479	yes	NO
continuous	AT-V6 Induction	ECG	Electrocardiogram	-0.00203767	-0.0318159	0.0277406	0.0151882	-0.134161	0.893282	3635	0.16479	yes	NO
continuous	AT-QTdispersion	ECG	Electrocardiogram	0.0248081	-0.00557892	0.0551952	0.0154987	1.60066	0.10954	3635	0.16479	yes	NO
continuous	AT-meanQT	ECG	Electrocardiogram	0.00645173	-0.0232202	0.0361237	0.015134	0.426308	0.669909	3635	0.16479	yes	NO
continuous	AT-QTcount	ECG	Electrocardiogram	-0.0475833	-0.0765164	-0.0186501	0.0147572	-3.22442	0.00127346	3641	0	yes	NO
continuous	ARI-I Induction	ECG	Electrocardiogram	0.0419706	0.0120008	0.0719404	0.0152857	2.74574	0.0060683	3501	3.8451	yes	NO
continuous	ARI-II Induction	ECG	Electrocardiogram	0.0452758	0.015453	0.0750986	0.0152108	2.97656	0.00293478	3543	2.69157	yes	NO
continuous	ARI-III Induction	ECG	Electrocardiogram	-0.0184625	-0.0519502	0.0150252	0.0170788	-1.08102	0.279778	2926	19.6375	yes	NO
continuous	ARI-aVR Induction	ECG	Electrocardiogram	0.0351406	0.00556605	0.0647152	0.0150842	2.32963	0.0198815	3544	2.6641	yes	NO
continuous	ARI-aVL Induction	ECG	Electrocardiogram	0.0597711	0.0229951	0.0965472	0.0187545	3.18702	0.00145522	2501	31.3101	yes	NO
continuous	ARI-aVF Induction	ECG	Electrocardiogram	0.0142666	-0.0164954	0.0450287	0.0156896	0.909308	0.363253	3349	8.01977	yes	NO
continuous	ARI-V1 Induction	ECG	Electrocardiogram	0.0109226	-0.0197683	0.0416135	0.0156532	0.69779	0.485358	3311	9.06344	yes	NO
continuous	ARI-V2 Induction	ECG	Electrocardiogram	0.0201379	-0.0103165	0.0505923	0.0155329	1.29647	0.1949	3550	2.49931	yes	NO
continuous	ARI-V3 Induction	ECG	Electrocardiogram	0.0514197	0.0205892	0.0822502	0.0157248	3.26998	0.00108579	3560	2.22466	yes	NO
continuous	ARI-V4 Induction	ECG	Electrocardiogram	0.0392805	0.0091285	0.0694324	0.0153787	2.55421	0.0106842	3556	2.33452	yes	NO
continuous	ARI-V5 Induction	ECG	Electrocardiogram	0.0391404	0.0090302	0.0692506	0.0153574	2.54864	0.0108563	3555	2.36199	yes	NO
continuous	ARI-V6 Induction	ECG	Electrocardiogram	0.0397199	0.00986719	0.0695727	0.0152261	2.60868	0.00912741	3548	2.55424	yes	NO
continuous	ARI-QTdispersion	ECG	Electrocardiogram	0.00969732	-0.0205863	0.039981	0.0154459	0.627826	0.530158	3563	2.14227	yes	NO
continuous	ARI-meanQT	ECG	Electrocardiogram	0.0353623	0.0053096	0.0654149	0.0153281	2.30703	0.0211104	3563	2.14227	yes	NO
continuous	ARI-QTcount	ECG	Electrocardiogram	-0.0500458	-0.0796922	-0.0203993	0.015121	-3.30969	0.000943083	3641	0	yes	NO
continuous	RT-I Induction	ECG	Electrocardiogram	0.0393808	0.00918587	0.0695757	0.0154005	2.55711	0.0105965	3501	3.8451	yes	NO
continuous	RT-II Induction	ECG	Electrocardiogram	0.0391343	0.00912728	0.0691413	0.0153047	2.557	0.0105992	3543	2.69157	yes	NO
continuous	RT-III Induction	ECG	Electrocardiogram	-0.0193266	-0.0527157	0.0140624	0.0170285	-1.13496	0.256486	2926	19.6375	yes	NO
continuous	RT-aVR Induction	ECG	Electrocardiogram	0.0385744	0.00888306	0.0682657	0.0151437	2.54722	0.0109005	3544	2.6641	yes	NO
continuous	RT-aVL Induction	ECG	Electrocardiogram	0.0609283	0.0242453	0.0976113	0.0187071	3.25696	0.0011412	2501	31.3101	yes	NO
continuous	RT-aVF Induction	ECG	Electrocardiogram	0.00745589	-0.0234569	0.0383687	0.0157664	0.472897	0.636318	3349	8.01977	yes	NO
continuous	RT-V1 Induction	ECG	Electrocardiogram	0.0176568	-0.0133166	0.0486303	0.0157973	1.11771	0.263771	3311	9.06344	yes	NO
continuous	RT-V2 Induction	ECG	Electrocardiogram	0.0169943	-0.0133272	0.0473158	0.0154651	1.09888	0.271895	3550	2.49931	yes	NO
continuous	RT-V3 Induction	ECG	Electrocardiogram	0.0506615	0.0197651	0.0815578	0.0157584	3.21489	0.00131662	3560	2.22466	yes	NO
continuous	RT-V4 Induction	ECG	Electrocardiogram	0.0364933	0.00610247	0.066884	0.0155005	2.35433	0.0186104	3556	2.33452	yes	NO
continuous	RT-V5 Induction	ECG	Electrocardiogram	0.0361804	0.00581578	0.066545	0.0154872	2.33616	0.0195385	3555	2.36199	yes	NO
continuous	RT-V6 Induction	ECG	Electrocardiogram	0.0378197	0.00771425	0.0679252	0.015355	2.46303	0.0138241	3548	2.55424	yes	NO
continuous	RT-QTdispersion	ECG	Electrocardiogram	0.0186582	-0.0113242	0.0486406	0.0152922	1.22011	0.222504	3563	2.14227	yes	NO
continuous	RT-meanQT	ECG	Electrocardiogram	0.0349708	0.004553	0.0653886	0.0155143	2.2541	0.0242503	3563	2.14227	yes	NO
continuous	RT-QTcount	ECG	Electrocardiogram	-0.0500458	-0.0796922	-0.0203993	0.015121	-3.30969	0.000943083	3641	0	yes	NO
continuous	TPTE-I induction	ECG	Electrocardiogram	-0.00994186	-0.0409217	0.0210379	0.0158008	-0.629199	0.52926	3479	4.44933	yes	NO
continuous	TPTE-II induction	ECG	Electrocardiogram	-0.00203884	-0.0327108	0.0286332	0.0156439	-0.130328	0.896314	3519	3.35073	yes	NO
continuous	TPTE-III induction optional	ECG	Electrocardiogram	0.0052028	-0.0282724	0.038678	0.0170722	0.304753	0.760577	2838	22.0544	yes	NO
continuous	TPTE-aVR induction optional	ECG	Electrocardiogram	0.000579096	-0.0301815	0.0313397	0.0156891	0.0369108	0.970558	3528	3.10354	yes	NO
continuous	TPTE-aVL Induction optional	ECG	Electrocardiogram	-0.0317284	-0.0691294	0.00567254	0.0190728	-1.66354	0.0963352	2400	34.084	yes	NO
continuous	TPTE-aVF Induction optional	ECG	Electrocardiogram	0.00880398	-0.0232586	0.0408665	0.0163528	0.538379	0.590352	3316	8.92612	yes	NO
continuous	TPTE-V1 induction	ECG	Electrocardiogram	-0.0242446	-0.0561377	0.00764856	0.0162662	-1.49048	0.136194	3244	10.9036	yes	NO
continuous	TPTE-V2 induction	ECG	Electrocardiogram	-0.00702313	-0.0369751	0.0229288	0.0152766	-0.45973	0.645738	3522	3.26833	yes	NO
continuous	TPTE-V3 Induction optional	ECG	Electrocardiogram	-0.0276341	-0.0582963	0.00302813	0.0156389	-1.76701	0.0773133	3542	2.71903	yes	NO
continuous	TPTE-V4 induction	ECG	Electrocardiogram	-0.0263485	-0.0569154	0.00421831	0.0155903	-1.69006	0.0911043	3538	2.82889	yes	NO
continuous	TPTE-V5 induction optional	ECG	Electrocardiogram	-0.0205884	-0.051614	0.0104372	0.0158242	-1.30107	0.193321	3535	2.91129	yes	NO
continuous	TPTE-V6 Induction optional	ECG	Electrocardiogram	-0.0240896	-0.0547969	0.00661773	0.0156619	-1.5381	0.124114	3532	2.99368	yes	NO
continuous	TPTE-QTdispersion optional	ECG	Electrocardiogram	0.0359655	0.0061187	0.0658123	0.015223	2.36257	0.0182024	3545	2.63664	yes	NO
continuous	TPTE-meanQT optional	ECG	Electrocardiogram	-0.0107904	-0.0415404	0.0199596	0.0156837	-0.688	0.491498	3545	2.63664	yes	NO
continuous	TPTE-QTcount	ECG	Electrocardiogram	-0.0503085	-0.0800253	-0.0205917	0.0151569	-3.31919	0.000911687	3641	0	yes	NO
continuous	ECG|HR	ECG	Electrocardiogram	-0.0522309	-0.0817227	-0.0227391	0.0150421	-3.47231	0.000522004	3641	0	yes	NO
continuous	ECG|RR	ECG	Electrocardiogram	0.0513379	0.0218177	0.080858	0.0150566	3.40967	0.000657504	3641	0	yes	NO
continuous	ECG|PR	ECG	Electrocardiogram	0.0220281	-0.00637488	0.050431	0.0144867	1.52057	0.128455	3605	0.988739	yes	NO
continuous	ECG|QRS	ECG	Electrocardiogram	0.0121204	-0.0159851	0.0402258	0.014335	0.845509	0.397883	3641	0	yes	NO
continuous	ECG|QT	ECG	Electrocardiogram	0.0391612	0.00928664	0.0690358	0.0152373	2.57008	0.0102069	3641	0	yes	NO
continuous	ECG|QTc_Bazett	ECG	Electrocardiogram	-0.0248798	-0.0539133	0.00415366	0.0148083	-1.68012	0.0930195	3641	0	yes	NO
continuous	ECG|QTc_Fridericia	ECG	Electrocardiogram	-0.00130566	-0.0306499	0.0280386	0.0149668	-0.0872366	0.930488	3638	0.0823949	yes	NO
continuous	ECG|Axis	ECG	Electrocardiogram	0.0139431	-0.0143258	0.042212	0.0144184	0.967038	0.333589	3630	0.302115	yes	NO
continuous	ECG|SV1	ECG	Electrocardiogram	0.00470357	-0.0255992	0.0350063	0.0154557	0.304325	0.760897	3641	0	yes	NO
continuous	ECG|RV5	ECG	Electrocardiogram	-0.0600311	-0.0897293	-0.0303328	0.0151469	-3.96325	7.54885e-05	3334	8.43175	yes	NO
continuous	ECG|R+S	ECG	Electrocardiogram	-0.0474459	-0.0769204	-0.0179714	0.0150333	-3.15606	0.00161222	3641	0	yes	NO
continuous	Total	ECG	Electrocardiogram	0.0354966	0.00528949	0.0657037	0.0154069	2.30394	0.0212824	3639	0.05493	yes	NO
continuous	VLF	ECG	Electrocardiogram	0.0184335	-0.0108602	0.0477272	0.0149411	1.23375	0.217378	3639	0.05493	yes	NO
continuous	VLF%	ECG	Electrocardiogram	-0.0236781	-0.0548987	0.00754241	0.0159238	-1.48696	0.137112	3639	0.05493	yes	NO
continuous	LF	ECG	Electrocardiogram	0.0305301	0.000659298	0.060401	0.0152354	2.00389	0.0451558	3639	0.05493	yes	NO
continuous	LF%	ECG	Electrocardiogram	-0.00244724	-0.0325615	0.0276671	0.0153596	-0.159329	0.873418	3639	0.05493	yes	NO
continuous	HF	ECG	Electrocardiogram	0.0474176	0.0168481	0.077987	0.0155918	3.0412	0.00237321	3639	0.05493	yes	NO
continuous	HF%	ECG	Electrocardiogram	0.0378873	0.00740488	0.0683697	0.0155474	2.4369	0.0148616	3639	0.05493	yes	NO
ordinal	protein	Urine test	Urine test	-0.0278444	-0.0591787	0.00348988	0.0159817	-1.74227	0.0815485	3536	2.88382	yes	NO
ordinal	glucose	Urine test	Urine test	-0.00951212	-0.0400631	0.0210389	0.0155822	-0.610448	0.541604	3536	2.88382	yes	NO
ordinal	blood	Urine test	Urine test	-0.0673385	-0.0989041	-0.0357729	0.0160997	-4.1826	2.95196e-05	3536	2.88382	yes	YES
binomial	urobilinogen	Urine test	Urine test	2.03394	1.37109	3.01724	0.201211	3.52851	0.000417899	3536	2.88382	yes	NO
continuous	pH	Urine test	Urine test	0.0907065	0.0618391	0.119574	0.0147234	6.16068	8.05736e-10	3536	2.88382	yes	YES
continuous	Specific gravity	Urine test	Urine test	0.00751131	-0.0220875	0.0371101	0.0150965	0.497552	0.618831	3536	2.88382	yes	NO
continuous	Creatinine	Urine test	Urine test	-0.0183548	-0.0472996	0.01059	0.014763	-1.2433	0.21384	3536	2.88382	yes	NO
continuous	Albumin	Urine test	Urine test	-0.0106778	-0.0394326	0.018077	0.0146661	-0.728062	0.466624	3536	2.88382	yes	NO
continuous	Potassium	Urine test	Urine test	0.0272604	-0.00337429	0.0578951	0.0156249	1.74468	0.0811277	3536	2.88382	yes	NO
continuous	Sodium	Urine test	Urine test	-0.0489834	-0.0790448	-0.0189219	0.0153325	-3.19474	0.00141188	3536	2.88382	yes	NO
continuous	Na/K ratio	Urine test	Urine test	-0.0707491	-0.101583	-0.0399147	0.0157267	-4.49865	7.05877e-06	3536	2.88382	yes	YES
ordinal	Ketone bodies	Urine test	Urine test	0.0924795	0.0622654	0.122694	0.0154104	6.00112	2.15735e-09	3536	2.88382	yes	YES
ordinal	Leukocytes sediment	Urine test	Urine test	0.019723	-0.0100329	0.0494789	0.0151767	1.29956	0.193837	3536	2.88382	yes	NO
ordinal	Erythrocyte sediment	Urine test	Urine test	-0.0628765	-0.0944767	-0.0312763	0.0161173	-3.90118	9.75086e-05	3536	2.88382	yes	NO
ordinal	Squamous cell	Urine test	Urine test	0.0398726	0.0102506	0.0694946	0.0151084	2.63911	0.00834892	3536	2.88382	yes	NO
continuous	White blood cell count	Blood test	Blood test	-0.0337115	-0.0627165	-0.0047064	0.0147938	-2.27875	0.0227397	3641	0	yes	NO
continuous	Red blood cell count	Blood test	Blood test	-0.056593	-0.0836224	-0.0295636	0.0137862	-4.10505	4.13097e-05	3641	0	yes	YES
continuous	Hemoglobin	Blood test	Blood test	-0.0502982	-0.0745	-0.0260965	0.012344	-4.07472	4.70529e-05	3641	0	yes	YES
continuous	Hematocrit	Blood test	Blood test	-0.0433499	-0.0684791	-0.0182206	0.012817	-3.38222	0.000726632	3641	0	yes	NO
continuous	Platelet	Blood test	Blood test	-0.0258273	-0.0548773	0.0032228	0.0148168	-1.74311	0.0813995	3641	0	yes	NO
continuous	Neutrophils	Blood test	Blood test	0.0253149	-0.00472771	0.0553576	0.0153231	1.65208	0.0986044	3641	0	yes	NO
continuous	Neutrophil fraction|neutrophils	Blood test	Blood test	0.0186798	-0.0119554	0.049315	0.0156252	1.19549	0.231974	3569	1.97748	yes	NO
continuous	Eosinophils	Blood test	Blood test	0.0043471	-0.0254328	0.034127	0.0151891	0.2862	0.774741	3641	0	yes	NO
continuous	Basophils	Blood test	Blood test	-0.0146721	-0.0429458	0.0136017	0.0144208	-1.01742	0.309021	3641	0	yes	NO
continuous	Lymphocytes	Blood test	Blood test	-0.0361891	-0.0661541	-0.00622416	0.0152834	-2.36787	0.0179431	3641	0	yes	NO
continuous	monocyte	Blood test	Blood test	0.0227175	-0.00651767	0.0519527	0.0149112	1.52352	0.127716	3641	0	yes	NO
continuous	HbA1c (NGSP)	Blood test	Blood test	-0.0176275	-0.045195	0.00994003	0.0140606	-1.25368	0.21004	3641	0	yes	NO
continuous	HbA1c (JDS)	Blood test	Blood test	-0.0176275	-0.045195	0.00994003	0.0140606	-1.25368	0.21004	3641	0	yes	NO
continuous	Total protein	Blood test	Blood test	0.0103063	-0.0201228	0.0407353	0.0155202	0.664056	0.506697	3641	0	yes	NO
continuous	Albumin	Blood test	Blood test	0.032826	0.00342688	0.0622252	0.0149949	2.18915	0.028649	3641	0	yes	NO
continuous	Albumin/Globulin ratio	Blood test	Blood test	0.0216995	-0.0076814	0.0510804	0.0149856	1.44803	0.147695	3641	0	yes	NO
continuous	Globulin	Blood test	Blood test	-0.010301	-0.0403021	0.0197	0.0153018	-0.673189	0.50087	3641	0	yes	NO
continuous	Total bilirubin	Blood test	Blood test	-0.0633231	-0.0922967	-0.0343495	0.0147778	-4.28502	1.87458e-05	3641	0	yes	YES
continuous	Direct bilirubin	Blood test	Blood test	-0.0374571	-0.0625188	-0.0123953	0.0127826	-2.93032	0.00340726	3641	0	yes	NO
continuous	Indirect bilirubin	Blood test	Blood test	-0.0661354	-0.0947172	-0.0375536	0.014578	-4.53667	5.89943e-06	3641	0	yes	YES
continuous	Alkaline phosphatase	Blood test	Blood test	-0.0136613	-0.0425389	0.0152164	0.0147289	-0.927516	0.35372	3641	0	yes	NO
continuous	aspartate aminotransferase (GOT)	Blood test	Blood test	-0.0486114	-0.0762463	-0.0209766	0.014095	-3.44885	0.000569382	3641	0	yes	NO
continuous	Alanine aminotransferase (ALT)	Blood test	Blood test	-0.0834711	-0.111091	-0.0558512	0.0140874	-5.92524	3.40842e-09	3641	0	yes	YES
continuous	γ-glutamyl transpeptidase (GGT)	Blood test	Blood test	-0.115827	-0.142469	-0.089185	0.0135885	-8.52388	2.22923e-17	3641	0	yes	YES
continuous	Cholinesterase	Blood test	Blood test	-0.0680773	-0.0977568	-0.0383979	0.0151378	-4.49717	7.10147e-06	3641	0	yes	YES
continuous	Total cholesterol	Blood test	Blood test	-0.0479089	-0.0773607	-0.0184572	0.0150217	-3.18932	0.00143821	3641	0	yes	NO
continuous	HDL cholesterol	Blood test	Blood test	-0.0263086	-0.0552722	0.00265494	0.0147727	-1.7809	0.0750127	3641	0	yes	NO
continuous	LDL cholesterol	Blood test	Blood test	-0.0214436	-0.0511215	0.00823426	0.015137	-1.41663	0.156675	3641	0	yes	NO
continuous	Triglyceride (TG)	Blood test	Blood test	-0.0703226	-0.0986378	-0.0420074	0.014442	-4.86931	1.16752e-06	3641	0	yes	YES
continuous	Free fatty acid	Blood test	Blood test	-0.135786	-0.165245	-0.106326	0.0150259	-9.03679	2.56259e-19	3641	0	yes	YES
continuous	Creatinine	Blood test	Blood test	0.0964712	0.0742914	0.118651	0.0113127	8.5277	2.15817e-17	3641	0	yes	YES
continuous	Uric acid	Blood test	Blood test	-0.0310889	-0.0567979	-0.00537988	0.0131127	-2.3709	0.0177969	3641	0	yes	NO
continuous	Sodium	Blood test	Blood test	-0.0263986	-0.0550395	0.00224236	0.0146081	-1.80712	0.0708268	3641	0	yes	NO
continuous	Potasium	Blood test	Blood test	0.0991144	0.069884	0.128345	0.0149088	6.64805	3.4135e-11	3641	0	yes	YES
continuous	Calcium	Blood test	Blood test	-0.0260389	-0.0557683	0.00369045	0.0151633	-1.71724	0.0860212	3641	0	yes	NO
continuous	Chlor	Blood test	Blood test	-0.00143285	-0.0306824	0.0278167	0.0149185	-0.0960452	0.92349	3641	0	yes	NO
continuous	Inorganic phosphorus	Blood test	Blood test	0.0300101	0.00274487	0.0572753	0.0139064	2.158	0.0309933	3641	0	yes	NO
continuous	Brain natriuretic peptide	Blood test	Blood test	0.00796954	-0.0195841	0.0355232	0.0140536	0.567083	0.570693	3641	0	yes	NO
continuous	Blood glucose	Blood test	Blood test	0.00640674	-0.0215108	0.0343243	0.0142392	0.449937	0.652782	3641	0	yes	NO
continuous	High sensitivity CRP	Blood test	Blood test	-0.0487219	-0.07751	-0.0199338	0.0146832	-3.31821	0.000914867	3641	0	yes	NO
continuous	Insulin	Blood test	Blood test	0.0194221	-0.0120017	0.050846	0.0160275	1.2118	0.225668	3641	0	yes	NO
continuous	CCA Max IMT R	Carotid ultrasound	Carotid artery ultrasonography	-0.0200935	-0.0443182	0.00413114	0.0123556	-1.62626	0.10398	3640	0.027465	yes	NO
continuous	CCA Max IMT L	Carotid ultrasound	Carotid artery ultrasonography	-0.0165868	-0.0405896	0.00741594	0.0122425	-1.35486	0.175546	3639	0.05493	yes	NO
continuous	CCA Mean IMT R	Carotid ultrasound	Carotid artery ultrasonography	-0.0255675	-0.0496074	-0.00152756	0.0122614	-2.0852	0.0371208	3637	0.10986	yes	NO
continuous	CCA Mean IMT L	Carotid ultrasound	Carotid artery ultrasonography	-0.0292277	-0.0529593	-0.00549599	0.0121042	-2.41467	0.0157984	3638	0.0823949	yes	NO
continuous	Bulb-ICA Max IMT R	Carotid ultrasound	Carotid artery ultrasonography	-0.00165315	-0.025765	0.0224587	0.0122981	-0.134423	0.893075	3639	0.05493	yes	NO
continuous	Bulb-ICA Max IMT L	Carotid ultrasound	Carotid artery ultrasonography	-0.0244983	-0.0483183	-0.000678229	0.0121493	-2.01644	0.0438272	3638	0.0823949	yes	NO
continuous	Bulb-ICA Plaque R	Carotid ultrasound	Carotid artery ultrasonography	0.00334534	-0.0345038	0.0411944	0.019294	0.173387	0.862373	1370	62.373	yes	NO
continuous	Bulb-ICA Plaque L	Carotid ultrasound	Carotid artery ultrasonography	0.0085001	-0.0277322	0.0447324	0.0184718	0.460167	0.645461	1555	57.292	yes	NO
continuous	Area ratio	Carotid ultrasound	Carotid artery ultrasonography	-0.0209603	-0.0475471	0.00562645	0.0135604	-1.5457	0.122264	3641	0	yes	NO
continuous	CB sound speed m/sec	Carotid ultrasound	Carotid artery ultrasonography	-0.0208772	-0.0474656	0.00571112	0.0135612	-1.53948	0.123774	3641	0	yes	NO
continuous	PB sound velocity m/sec	Carotid ultrasound	Carotid artery ultrasonography	-0.0162963	-0.0415483	0.00895569	0.0128796	-1.26528	0.205853	3641	0	yes	NO
continuous	Bone width mm	Carotid ultrasound	Carotid artery ultrasonography	0.0111951	-0.0158874	0.0382776	0.0138132	0.810463	0.417727	3641	0	yes	NO
continuous	Vs. maximum	Carotid ultrasound	Carotid artery ultrasonography	-0.0204379	-0.0468372	0.00596152	0.0134648	-1.51787	0.129134	3641	0	yes	NO
continuous	vs. same age % vs. same age	Carotid ultrasound	Carotid artery ultrasonography	-0.0182508	-0.0463248	0.00982321	0.014319	-1.27459	0.202536	3641	0	yes	NO
continuous	T deviation	Carotid ultrasound	Carotid artery ultrasonography	-0.0216347	-0.0481529	0.00488342	0.0135254	-1.59956	0.109783	3641	0	yes	NO
continuous	Z deviation	Carotid ultrasound	Carotid artery ultrasonography	-0.0186997	-0.0468517	0.00945224	0.0143587	-1.30232	0.192888	3641	0	yes	NO
continuous	Model1 mm	Carotid ultrasound	Carotid artery ultrasonography	-0.0194199	-0.0480871	0.00924725	0.0146215	-1.32818	0.184203	3641	0	yes	NO
continuous	Model2 mm	Carotid ultrasound	Carotid artery ultrasonography	-0.00830018	-0.0364286	0.0198283	0.0143467	-0.578541	0.562935	3641	0	yes	NO
continuous	Model3 μsec	Carotid ultrasound	Carotid artery ultrasonography	0.0164626	-0.00879517	0.0417204	0.0128826	1.2779	0.201367	3641	0	yes	NO
continuous	PN μsec	Carotid ultrasound	Carotid artery ultrasonography	-0.00590143	-0.0328378	0.021035	0.0137387	-0.429546	0.667551	3641	0	yes	NO
continuous	Intraocular pressure|Measured_R	Ophthalmology	Ophthalmology	-0.0609672	-0.0906033	-0.0313311	0.0151157	-4.03337	5.61128e-05	3634	0.192255	yes	NO
continuous	Intraocular pressure|R-intraocular pressure	Ophthalmology	Ophthalmology	-0.0666324	-0.0962936	-0.0369713	0.0151285	-4.40444	1.09122e-05	3631	0.27465	yes	YES
continuous	Intraocular pressure|corneal pressure_R	Ophthalmology	Ophthalmology	0.00961623	-0.0205736	0.039806	0.0153981	0.624507	0.532334	3632	0.247185	yes	NO
continuous	Intraocular pressure|Measurement_L	Ophthalmology	Ophthalmology	-0.0413725	-0.0711492	-0.0115959	0.0151874	-2.72414	0.00647787	3631	0.27465	yes	NO
continuous	Intraocular pressure|corneal_Pressure_Correction_L	Ophthalmology	Ophthalmology	-0.0461676	-0.0761637	-0.0161715	0.0152993	-3.01763	0.00256535	3627	0.38451	yes	NO
continuous	Intraocular pressure|corneal_L	Ophthalmology	Ophthalmology	0.0127251	-0.0171975	0.0426477	0.0152618	0.833788	0.404456	3628	0.357045	yes	NO
ordinal	Peripapillary retinochoroidal RNFL|SSI	Ophthalmology	Ophthalmology	0.00824651	-0.0215871	0.0380801	0.0152164	0.541947	0.587888	3638	0.0823949	yes	NO
continuous	Peripapillary retinochoroidal RNFL|Focus[D]	Ophthalmology	Ophthalmology	0.00378491	-0.0230031	0.030573	0.0136631	0.277018	0.781782	3638	0.0823949	yes	NO
ordinal	Peripapillary retinochoroidal RNFL|SQI	Ophthalmology	Ophthalmology	0.0308321	-0.000657743	0.062322	0.0160612	1.91966	0.0549785	3638	0.0823949	yes	NO
continuous	Peripapillary retinochoroidal RNFL|Whole	Ophthalmology	Ophthalmology	0.0144042	-0.016132	0.0449404	0.0155746	0.924853	0.355106	3507	3.68031	yes	NO
continuous	Peripapillary retinochoroidal RNFL|02S|Superior	Ophthalmology	Ophthalmology	0.0108707	-0.0192417	0.0409832	0.0153585	0.707801	0.479116	3507	3.68031	yes	NO
continuous	Peripapillary retinochoroidal RNFL|02S|Inferior	Ophthalmology	Ophthalmology	0.0154131	-0.0155701	0.0463962	0.0158026	0.975354	0.329452	3507	3.68031	yes	NO
continuous	Peripapillary retinochoroidal RNFL|04S|Superior	Ophthalmology	Ophthalmology	0.00624709	-0.0235462	0.0360404	0.0151957	0.411109	0.681018	3507	3.68031	yes	NO
continuous	Peripapillary retinochoroidal RNFL|04S|Temporal	Ophthalmology	Ophthalmology	0.0109102	-0.0189603	0.0407806	0.015235	0.716123	0.473963	3507	3.68031	yes	NO
continuous	Peripapillary retinochoroidal RNFL|04S|Inferior	Ophthalmology	Ophthalmology	0.0187715	-0.0123017	0.0498448	0.0158485	1.18443	0.236322	3507	3.68031	yes	NO
continuous	Peripapillary retinochoroidal RNFL|04S|Nasal	Ophthalmology	Ophthalmology	0.00465537	-0.0255463	0.034857	0.015404	0.302219	0.762503	3507	3.68031	yes	NO
continuous	Peripapillary retinochoroidal RNFL|16S|TS1	Ophthalmology	Ophthalmology	0.00882141	-0.0214229	0.0390657	0.0154257	0.571864	0.567451	3507	3.68031	yes	NO
continuous	Peripapillary retinochoroidal RNFL|16S|TS2	Ophthalmology	Ophthalmology	0.00637477	-0.0232116	0.0359611	0.0150901	0.422446	0.672726	3507	3.68031	yes	NO
continuous	Peripapillary retinochoroidal RNFL|16S|TS3	Ophthalmology	Ophthalmology	-0.00354882	-0.033193	0.0260954	0.0151196	-0.234716	0.814443	3507	3.68031	yes	NO
continuous	Peripapillary retinochoroidal RNFL|16S|TS4	Ophthalmology	Ophthalmology	-0.000675885	-0.0306633	0.0293115	0.0152947	-0.0441908	0.964755	3507	3.68031	yes	NO
continuous	Peripapillary retinochoroidal RNFL|16S|NS1	Ophthalmology	Ophthalmology	-0.000598026	-0.0304301	0.029234	0.0152155	-0.0393039	0.96865	3507	3.68031	yes	NO
continuous	Peripapillary retinochoroidal RNFL|16S|NS2	Ophthalmology	Ophthalmology	0.031143	0.00094967	0.0613362	0.0153997	2.02231	0.0432202	3507	3.68031	yes	NO
continuous	Peripapillary retinochoroidal RNFL|16S|NS3	Ophthalmology	Ophthalmology	0.0177868	-0.0126184	0.0481919	0.0155078	1.14696	0.251477	3507	3.68031	yes	NO
continuous	Peripapillary retinochoroidal RNFL|16S|NS4	Ophthalmology	Ophthalmology	0.00418698	-0.0257946	0.0341686	0.0152917	0.273807	0.784249	3507	3.68031	yes	NO
continuous	Peripapillary retinochoroidal RNFL|16S|NI1	Ophthalmology	Ophthalmology	0.00916811	-0.0204734	0.0388097	0.0151183	0.606425	0.544272	3507	3.68031	yes	NO
continuous	Peripapillary retinochoroidal RNFL|16S|NI2	Ophthalmology	Ophthalmology	-0.0143344	-0.0444704	0.0158016	0.0153705	-0.932595	0.351093	3507	3.68031	yes	NO
continuous	Peripapillary retinochoroidal RNFL|16S|NI3	Ophthalmology	Ophthalmology	-0.00443274	-0.0353595	0.026494	0.0157738	-0.281019	0.778712	3507	3.68031	yes	NO
continuous	Peripapillary retinochoroidal RNFL|16S|NI4	Ophthalmology	Ophthalmology	0.0235392	-0.0073265	0.0544049	0.0157426	1.49525	0.134939	3507	3.68031	yes	NO
continuous	Peripapillary retinochoroidal RNFL|16S|TI1	Ophthalmology	Ophthalmology	0.01926	-0.0123777	0.0508977	0.0161364	1.19357	0.232726	3507	3.68031	yes	NO
continuous	Peripapillary retinochoroidal RNFL|16S|TI2	Ophthalmology	Ophthalmology	0.0165264	-0.0130365	0.0460894	0.0150782	1.09605	0.273133	3507	3.68031	yes	NO
continuous	Peripapillary retinochoroidal RNFL|16S|TI3	Ophthalmology	Ophthalmology	0.00821701	-0.0213601	0.0377941	0.0150854	0.544699	0.585995	3507	3.68031	yes	NO
continuous	Peripapillary retinochoroidal RNFL|16S|TI4	Ophthalmology	Ophthalmology	0.0209123	-0.009753	0.0515776	0.0156404	1.33707	0.181288	3507	3.68031	yes	NO
continuous	Peripapillary retinochoroidal RNFL|32S|01_0001-0032	Ophthalmology	Ophthalmology	0.014619	-0.0158172	0.0450552	0.0155236	0.941729	0.346397	3507	3.68031	yes	NO
continuous	Peripapillary retinochoroidal RNFL|32S|02_0033_0064	Ophthalmology	Ophthalmology	0.00423886	-0.0257748	0.0342526	0.0153081	0.276903	0.781871	3507	3.68031	yes	NO
continuous	Peripapillary retinochoroidal RNFL|32S|03_0065-0096	Ophthalmology	Ophthalmology	0.00692108	-0.0228764	0.0367186	0.0151978	0.455399	0.64885	3507	3.68031	yes	NO
continuous	Peripapillary retinochoroidal RNFL|32S|04_0097-0128	Ophthalmology	Ophthalmology	0.00553955	-0.0240033	0.0350824	0.0150679	0.367638	0.713165	3507	3.68031	yes	NO
continuous	Peripapillary retinochoroidal RNFL|32S|05_0129-0160	Ophthalmology	Ophthalmology	-0.00327643	-0.0327421	0.0261893	0.0150286	-0.218013	0.827431	3507	3.68031	yes	NO
continuous	Peripapillary retinochoroidal RNFL|32S|06_0161-0192	Ophthalmology	Ophthalmology	-0.00321374	-0.0333833	0.0269558	0.0153876	-0.208853	0.834575	3507	3.68031	yes	NO
continuous	Peripapillary retinochoroidal RNFL|32S|07_0193-0224	Ophthalmology	Ophthalmology	0.00162511	-0.0285233	0.0317735	0.0153768	0.105686	0.915838	3507	3.68031	yes	NO
continuous	Peripapillary retinochoroidal RNFL|32S|08_0225-0256	Ophthalmology	Ophthalmology	-0.000172406	-0.0302056	0.0298608	0.015318	-0.0112551	0.991021	3507	3.68031	yes	NO
continuous	Peripapillary retinochoroidal RNFL|32S|09_0257-0288	Ophthalmology	Ophthalmology	-0.0064874	-0.0365148	0.02354	0.0153151	-0.423595	0.671887	3507	3.68031	yes	NO
continuous	Peripapillary retinochoroidal RNFL|32S|10_0289-0320	Ophthalmology	Ophthalmology	0.00693889	-0.0228597	0.0367375	0.0151984	0.456554	0.64802	3507	3.68031	yes	NO
continuous	Peripapillary retinochoroidal RNFL|32S|11_0321-0352	Ophthalmology	Ophthalmology	0.0271336	-0.00292388	0.057191	0.0153304	1.76992	0.0768278	3507	3.68031	yes	NO
continuous	Peripapillary retinochoroidal RNFL|32S|12_0353-0384	Ophthalmology	Ophthalmology	0.0322105	0.00190358	0.0625175	0.0154577	2.08379	0.0372517	3507	3.68031	yes	NO
continuous	Peripapillary retinochoroidal RNFL|32S|13_0385-0416	Ophthalmology	Ophthalmology	0.0253207	-0.00520377	0.0558452	0.0155686	1.62639	0.103956	3507	3.68031	yes	NO
continuous	Peripapillary retinochoroidal RNFL|32S|14_0417-0448	Ophthalmology	Ophthalmology	0.0089752	-0.021248	0.0391984	0.0154149	0.582241	0.560442	3507	3.68031	yes	NO
continuous	Peripapillary retinochoroidal RNFL|32S|15_0449-0480	Ophthalmology	Ophthalmology	0.00243996	-0.0274906	0.0323705	0.0152657	0.159833	0.873022	3507	3.68031	yes	NO
continuous	Peripapillary retinochoroidal RNFL|32s|16_0481-0512	Ophthalmology	Ophthalmology	0.00576338	-0.0242732	0.0357999	0.0153198	0.376205	0.706787	3507	3.68031	yes	NO
continuous	Peripapillary retinochoroidal RNFL|32S|17_0513-0544	Ophthalmology	Ophthalmology	0.0156944	-0.0140716	0.0454604	0.0151818	1.03377	0.301316	3507	3.68031	yes	NO
continuous	Peripapillary retinochoroidal RNFL|32S|18_0545-0576	Ophthalmology	Ophthalmology	0.00254511	-0.0270944	0.0321846	0.0151172	0.168358	0.866311	3507	3.68031	yes	NO
continuous	Peripapillary retinochoroidal RNFL|32S|19_0577-0608	Ophthalmology	Ophthalmology	-0.013248	-0.0431463	0.0166502	0.0152492	-0.868767	0.385034	3507	3.68031	yes	NO
continuous	Peripapillary retinochoroidal RNFL|32S|20_0609-0640	Ophthalmology	Ophthalmology	-0.0137742	-0.0440463	0.0164979	0.0154399	-0.892117	0.372392	3507	3.68031	yes	NO
continuous	Peripapillary retinochoroidal RNFL|32S|21_0641-0672	Ophthalmology	Ophthalmology	-0.00707325	-0.0378616	0.0237151	0.0157032	-0.450434	0.652426	3507	3.68031	yes	NO
continuous	Peripapillary retinochoroidal RNFL|32S|22_0673-0704	Ophthalmology	Ophthalmology	-0.000528186	-0.0314782	0.0304218	0.0157856	-0.0334599	0.97331	3507	3.68031	yes	NO
continuous	Peripapillary retinochoroidal RNFL|32S|23_0705-0736	Ophthalmology	Ophthalmology	0.0157073	-0.015113	0.0465276	0.0157195	0.999224	0.317755	3507	3.68031	yes	NO
continuous	Peripapillary retinochoroidal RNFL|32S|24_0737-0768	Ophthalmology	Ophthalmology	0.0288893	-0.00203936	0.0598179	0.0157747	1.83136	0.0671315	3507	3.68031	yes	NO
continuous	Peripapillary retinochoroidal RNFL|32S|25_0769-0800	Ophthalmology	Ophthalmology	0.0156394	-0.0159728	0.0472516	0.0161234	0.969981	0.332123	3507	3.68031	yes	NO
continuous	Peripapillary retinochoroidal RNFL|32S|26_0801-0832	Ophthalmology	Ophthalmology	0.0225859	-0.00886979	0.0540416	0.0160436	1.40779	0.159283	3507	3.68031	yes	NO
continuous	Peripapillary retinochoroidal RNFL|32S|27_0833-0864	Ophthalmology	Ophthalmology	0.0250419	-0.00528766	0.0553714	0.0154692	1.61882	0.105575	3507	3.68031	yes	NO
continuous	Peripapillary retinochoroidal RNFL|32S|28_0865-0896	Ophthalmology	Ophthalmology	0.00696803	-0.0219439	0.03588	0.0147462	0.472531	0.636577	3507	3.68031	yes	NO
continuous	Peripapillary retinochoroidal RNFL|32S|29_0897-0928	Ophthalmology	Ophthalmology	0.00668229	-0.0225234	0.0358879	0.014896	0.448597	0.65375	3507	3.68031	yes	NO
continuous	Peripapillary retinochoroidal RNFL|32S|30_0929-0960	Ophthalmology	Ophthalmology	0.0109575	-0.0190646	0.0409796	0.0153124	0.715599	0.474287	3507	3.68031	yes	NO
continuous	Peripapillary retinochoroidal RNFL|32S|31_0961-0992	Ophthalmology	Ophthalmology	0.0161276	-0.014296	0.0465511	0.0155171	1.03934	0.29872	3507	3.68031	yes	NO
continuous	Peripapillary retinochoroid RNFL|32S|32_0993-1024	Ophthalmology	Ophthalmology	0.0240748	-0.00679914	0.0549487	0.0157468	1.52886	0.126389	3507	3.68031	yes	NO
continuous	Macular choroid layer|Subfoveal Choroidal Thickness H	Ophthalmology	Ophthalmology	-0.0137574	-0.0440397	0.0165248	0.0154452	-0.890723	0.373137	3614	0.741555	yes	NO
continuous	Macular choroid layer|Subfoveal Choroidal Thickness V	Ophthalmology	Ophthalmology	-0.0127812	-0.042826	0.0172635	0.0153241	-0.834061	0.404302	3608	0.906344	yes	NO
continuous	Macular choroid layer|Subfoveal Choroidal Thickness	Ophthalmology	Ophthalmology	-0.0132153	-0.0433585	0.0169279	0.0153743	-0.859572	0.390082	3608	0.906344	yes	NO
continuous	Choroidal thickness|horizontal center|6mm	Ophthalmology	Ophthalmology	-0.0127812	-0.0430271	0.0174647	0.0154266	-0.828515	0.407434	3553	2.41692	yes	NO
continuous	Choroidal thickness|horizontal center|1mm	Ophthalmology	Ophthalmology	-0.0137843	-0.0445199	0.0169513	0.0156764	-0.879305	0.379295	3553	2.41692	yes	NO
continuous	Choroidal thickness|horizontal center|3mm	Ophthalmology	Ophthalmology	-0.0132424	-0.0438581	0.0173733	0.0156152	-0.848045	0.39647	3553	2.41692	yes	NO
continuous	Choroidal thickness|horizontal auricular side|1-3mm	Ophthalmology	Ophthalmology	-0.0108122	-0.0412678	0.0196434	0.0155336	-0.696053	0.486441	3553	2.41692	yes	NO
continuous	Choroidal thickness|horizontal nasal side|1-3mm	Ophthalmology	Ophthalmology	-0.0151685	-0.0462009	0.015864	0.0158278	-0.958343	0.337955	3553	2.41692	yes	NO
continuous	Choroidal thickness|horizontal auricular side|3-6mm	Ophthalmology	Ophthalmology	-0.00646719	-0.0362001	0.0232657	0.015165	-0.426456	0.669802	3553	2.41692	yes	NO
continuous	Choroidal thickness|horizontal nasal side|3-6mm	Ophthalmology	Ophthalmology	-0.0183376	-0.049204	0.0125288	0.0157431	-1.16481	0.244176	3553	2.41692	yes	NO
continuous	Choroidal luminance|horizontal center|6mm	Ophthalmology	Ophthalmology	-0.0111093	-0.0359071	0.0136885	0.0126479	-0.878352	0.379812	3553	2.41692	yes	NO
continuous	Choroidal luminance|horizontal center|1mm	Ophthalmology	Ophthalmology	-0.0067175	-0.0316007	0.0181657	0.0126914	-0.529296	0.596633	3553	2.41692	yes	NO
continuous	Choroidal luminance|horizontal center|3mm	Ophthalmology	Ophthalmology	-0.00911801	-0.0338062	0.0155702	0.012592	-0.724113	0.469044	3553	2.41692	yes	NO
continuous	Choroidal luminance|horizontal auricular|1-3mm	Ophthalmology	Ophthalmology	-0.0101761	-0.0348862	0.0145339	0.0126031	-0.807432	0.419472	3553	2.41692	yes	NO
continuous	Choroidal luminance|horizontal nasal side|1-3mm	Ophthalmology	Ophthalmology	-0.00969863	-0.0346854	0.0152881	0.0127442	-0.761021	0.446695	3553	2.41692	yes	NO
continuous	Choroidal luminance|horizontal auricular side|3-6mm	Ophthalmology	Ophthalmology	-0.0177109	-0.0429757	0.00755385	0.012886	-1.37443	0.169396	3553	2.41692	yes	NO
continuous	Choroidal luminance|horizontal nasal side|3-6mm	Ophthalmology	Ophthalmology	-0.00870777	-0.0345023	0.0170868	0.0131562	-0.661873	0.508095	3553	2.41692	yes	NO
continuous	Luminance-to-thickness ratio|horizontal center|6mm	Ophthalmology	Ophthalmology	0.000292403	-0.0285372	0.029122	0.0147042	0.0198856	0.984136	3553	2.41692	yes	NO
continuous	Luminance-to-thickness ratio|horizontal center|1mm	Ophthalmology	Ophthalmology	0.00171457	-0.0269237	0.0303528	0.0146066	0.117383	0.906563	3553	2.41692	yes	NO
continuous	Luminance-to-thickness ratio|horizontal center|3mm	Ophthalmology	Ophthalmology	0.000469094	-0.028095	0.0290332	0.0145688	0.0321985	0.974316	3553	2.41692	yes	NO
continuous	Luminance-to-thickness ratio|horizontal auricular side|1-3mm	Ophthalmology	Ophthalmology	-0.0023551	-0.030451	0.0257408	0.01433	-0.164348	0.869467	3553	2.41692	yes	NO
continuous	Luminance-to-thickness ratio|Horizontal Nasal Side|1-3mm	Ophthalmology	Ophthalmology	0.00166493	-0.0275155	0.0308454	0.0148832	0.111866	0.910936	3553	2.41692	yes	NO
continuous	Luminance-to-thickness ratio|horizontal auricular side|3-6mm	Ophthalmology	Ophthalmology	-0.00898579	-0.0366787	0.0187071	0.0141245	-0.636185	0.524697	3553	2.41692	yes	NO
continuous	Luminance-to-thickness ratio|horizontal nasal side|3-6mm	Ophthalmology	Ophthalmology	0.00441788	-0.0258014	0.0346372	0.015413	0.286633	0.77441	3553	2.41692	yes	NO
continuous	Choroidal thickness|horizontal center|coefficient of variation|6mm	Ophthalmology	Ophthalmology	0.0217751	-0.00600481	0.049555	0.0141689	1.53683	0.124424	3553	2.41692	yes	NO
continuous	Choroidal luminance|horizontal center|coefficient of variation|6mm	Ophthalmology	Ophthalmology	0.00469725	-0.0248785	0.0342729	0.0150848	0.31139	0.755522	3553	2.41692	yes	NO
continuous	Regression line slope|horizontal center|6mm	Ophthalmology	Ophthalmology	0.0116207	-0.0132163	0.0364577	0.0126679	0.91734	0.359027	3553	2.41692	yes	NO
continuous	Regression line intercept|horizontal center|6mm	Ophthalmology	Ophthalmology	-0.0193918	-0.0428055	0.00402184	0.0119419	-1.62385	0.104497	3553	2.41692	yes	NO
continuous	Choroidal thickness|vertical center|6mm	Ophthalmology	Ophthalmology	-0.00520404	-0.0348349	0.0244268	0.0151129	-0.344344	0.730608	3562	2.16973	yes	NO
continuous	Choroidal thickness|vertical center|1mm	Ophthalmology	Ophthalmology	-0.00927423	-0.0398346	0.0212861	0.015587	-0.594998	0.551883	3562	2.16973	yes	NO
continuous	Choroidal thickness|vertical center|3mm	Ophthalmology	Ophthalmology	-0.00975163	-0.0399568	0.0204535	0.0154058	-0.632983	0.526785	3562	2.16973	yes	NO
continuous	Choroidal thickness|vertical inferior side|1-3mm	Ophthalmology	Ophthalmology	-0.0113451	-0.0415311	0.0188409	0.0153961	-0.736886	0.46124	3562	2.16973	yes	NO
continuous	Choroidal thickness|vertical superior side|1-3mm	Ophthalmology	Ophthalmology	-0.00859971	-0.0388416	0.0216421	0.0154245	-0.557534	0.577198	3562	2.16973	yes	NO
continuous	Choroidal thickness|vertical inferior side|3-6mm	Ophthalmology	Ophthalmology	-0.00100759	-0.0306757	0.0286605	0.0151319	-0.0665874	0.946914	3562	2.16973	yes	NO
continuous	Choroidal thickness|vertical superior side|3-6mm	Ophthalmology	Ophthalmology	0.00166371	-0.0274921	0.0308195	0.0148706	0.111879	0.910926	3562	2.16973	yes	NO
continuous	Choroidal luminance|vertical center|6mm	Ophthalmology	Ophthalmology	-0.000122336	-0.0268263	0.0265816	0.0136201	-0.00898203	0.992834	3562	2.16973	yes	NO
continuous	Choroidal luminance|vertical center|1mm	Ophthalmology	Ophthalmology	0.00739943	-0.0201713	0.0349701	0.0140622	0.526195	0.598786	3562	2.16973	yes	NO
continuous	Choroidal luminance|vertical center|3mm	Ophthalmology	Ophthalmology	0.00585053	-0.0214221	0.0331231	0.0139101	0.420595	0.674076	3562	2.16973	yes	NO
continuous	Choroidal luminance|vertical inferior side|1-3mm	Ophthalmology	Ophthalmology	0.0115982	-0.0157478	0.0389443	0.0139476	0.831559	0.405714	3562	2.16973	yes	NO
continuous	Choroidal luminance|vertical upper side|1-3mm	Ophthalmology	Ophthalmology	-0.00208431	-0.029511	0.0253424	0.0139887	-0.149	0.881562	3562	2.16973	yes	NO
continuous	Choroidal luminance|vertical inferior side|3-6mm	Ophthalmology	Ophthalmology	-0.00143736	-0.0283881	0.0255133	0.0137459	-0.104566	0.916726	3562	2.16973	yes	NO
continuous	Choroidal luminance|vertical upper side|3-6mm	Ophthalmology	Ophthalmology	-0.0105044	-0.0373594	0.0163507	0.0136972	-0.7669	0.443192	3562	2.16973	yes	NO
continuous	Luminance-to-thickness ratio|vertical center|6mm	Ophthalmology	Ophthalmology	0.00133099	-0.027201	0.029863	0.0145525	0.0914617	0.927131	3562	2.16973	yes	NO
continuous	Luminance-to-thickness ratio|vertical center|1mm	Ophthalmology	Ophthalmology	0.00769947	-0.0218246	0.0372235	0.0150584	0.511306	0.609169	3562	2.16973	yes	NO
continuous	Luminance-to-thickness ratio|vertical center|3mm	Ophthalmology	Ophthalmology	0.00755808	-0.0216326	0.0367488	0.0148884	0.507648	0.611732	3562	2.16973	yes	NO
continuous	Luminance-to-thickness ratio|vertical lower side|1-3mm	Ophthalmology	Ophthalmology	0.0116276	-0.0175416	0.0407967	0.0148774	0.781558	0.434526	3562	2.16973	yes	NO
continuous	Luminance-to-thickness ratio|Vertical Upper Side|1-3mm	Ophthalmology	Ophthalmology	0.0028283	-0.0264368	0.0320934	0.0149264	0.189484	0.849725	3562	2.16973	yes	NO
continuous	Luminance-to-thickness ratio|Vertical Nasal Side|3-6mm	Ophthalmology	Ophthalmology	-0.00161738	-0.0301608	0.0269261	0.0145583	-0.111097	0.911546	3562	2.16973	yes	NO
continuous	Luminance-to-thickness ratio|vertical auricular side|3-6mm	Ophthalmology	Ophthalmology	-0.00752869	-0.0358521	0.0207948	0.0144461	-0.521157	0.60229	3562	2.16973	yes	NO
continuous	Choroidal thickness|vertical center|Coefficient of variation|6mm	Ophthalmology	Ophthalmology	-0.000700455	-0.0290016	0.0276007	0.0144347	-0.0485257	0.9613	3562	2.16973	yes	NO
continuous	Choroidal luminance|vertical center|Coefficient of variation|6mm	Ophthalmology	Ophthalmology	-0.00193053	-0.0311087	0.0272476	0.014882	-0.129722	0.896794	3562	2.16973	yes	NO
continuous	Regression line slope|vertical center|6mm	Ophthalmology	Ophthalmology	-0.012167	-0.0393993	0.0150652	0.0138895	-0.875985	0.381097	3562	2.16973	yes	NO
continuous	Regression line intercept|vertical center|6mm	Ophthalmology	Ophthalmology	0.0127414	-0.0133991	0.0388819	0.0133327	0.95565	0.339314	3562	2.16973	yes	NO
continuous	Intraocular lens|Length of ocular axis_R	Ophthalmology	Ophthalmology	0.00316381	-0.0256268	0.0319544	0.0146845	0.215453	0.829426	3634	0.192255	yes	NO
continuous	Intraocular lens|Radius of corneal curvature|major axis_R	Ophthalmology	Ophthalmology	0.0200617	-0.00895096	0.0490743	0.0147977	1.35573	0.17527	3638	0.0823949	yes	NO
continuous	Intraocular lens|Radius of corneal curvature|short axis_R	Ophthalmology	Ophthalmology	0.013361	-0.0157505	0.0424724	0.0148481	0.899843	0.368263	3638	0.0823949	yes	NO
continuous	Intraocular lens|Axis_R	Ophthalmology	Ophthalmology	0.011529	-0.0168748	0.0399329	0.0144872	0.795808	0.426196	3638	0.0823949	yes	NO
continuous	Intraocular lens|Anterior chamber depth_R	Ophthalmology	Ophthalmology	0.0173233	-0.011634	0.0462806	0.0147695	1.17291	0.240909	3638	0.0823949	yes	NO
continuous	Intraocular lens|Corneal diameter_R	Ophthalmology	Ophthalmology	0.0425838	0.0147035	0.0704641	0.0142201	2.99461	0.00276652	3630	0.302115	yes	NO
continuous	Intraocular lens|Length of ocular axis_L	Ophthalmology	Ophthalmology	0.0104319	-0.0183899	0.0392537	0.0147004	0.709635	0.477976	3633	0.21972	yes	NO
continuous	Intraocular lens|Radius of corneal curvature|major axis_L	Ophthalmology	Ophthalmology	0.0251822	-0.00395952	0.0543239	0.0148635	1.69423	0.0903081	3634	0.192255	yes	NO
continuous	Intraocular lens|Radius of corneal curvature|short axis_L	Ophthalmology	Ophthalmology	0.0182504	-0.0110633	0.0475642	0.0149513	1.22066	0.222293	3634	0.192255	yes	NO
continuous	Intraocular lens|Axis_L	Ophthalmology	Ophthalmology	-0.00952469	-0.0376491	0.0185997	0.0143447	-0.663988	0.50674	3634	0.192255	yes	NO
continuous	Intraocular lens|Anterior chamber depth_L	Ophthalmology	Ophthalmology	0.00691091	-0.0223515	0.0361733	0.0149251	0.463039	0.643364	3632	0.247185	yes	NO
continuous	Intraocular lens|Corneal diameter_L	Ophthalmology	Ophthalmology	0.0308065	0.00213216	0.0594809	0.0146252	2.10641	0.0352377	3629	0.32958	yes	NO
continuous	Refractive index|Astigmatic axis_L	Ophthalmology	Ophthalmology	-0.0179664	-0.0464497	0.0105169	0.0145277	-1.2367	0.216279	3623	0.49437	yes	NO
continuous	Refractive index|Cylinder power_L	Ophthalmology	Ophthalmology	0.00886502	-0.0187062	0.0364363	0.0140625	0.6304	0.528472	3623	0.49437	yes	NO
continuous	Refractive index|Equivalent spherical_L	Ophthalmology	Ophthalmology	0.000950561	-0.0275857	0.0294868	0.0145547	0.0653095	0.947931	3623	0.49437	yes	NO
continuous	Refractive index|Spherical power_L	Ophthalmology	Ophthalmology	-0.000394532	-0.0285491	0.02776	0.01436	-0.0274743	0.978083	3623	0.49437	yes	NO
continuous	Refractive index|Corneal refractive power_L	Ophthalmology	Ophthalmology	-0.0205237	-0.0496252	0.00857773	0.014843	-1.38272	0.166835	3624	0.466905	yes	NO
continuous	Refractive index|Corneal radius of curvature_L	Ophthalmology	Ophthalmology	0.020884	-0.00828511	0.050053	0.0148775	1.40373	0.160485	3624	0.466905	yes	NO
continuous	Refractive index|Corneal astigmatic axis_L	Ophthalmology	Ophthalmology	-0.0269799	-0.0561715	0.00221171	0.014889	-1.81207	0.0700578	3624	0.466905	yes	NO
continuous	Refractive index|Corneal astigmatism_L	Ophthalmology	Ophthalmology	-0.00157199	-0.0304635	0.0273195	0.0147359	-0.106678	0.91505	3624	0.466905	yes	NO
continuous	Refractive index|Astigmatic axis_R	Ophthalmology	Ophthalmology	0.0137389	-0.0150278	0.0425055	0.0146722	0.936386	0.349137	3617	0.65916	yes	NO
continuous	Refractive index|Cylinder power_R	Ophthalmology	Ophthalmology	0.00864942	-0.0190767	0.0363756	0.0141415	0.611634	0.540819	3617	0.65916	yes	NO
continuous	Refractive index|Equivalent spherical_R	Ophthalmology	Ophthalmology	-0.00403964	-0.0323226	0.0242434	0.0144255	-0.280034	0.779467	3617	0.65916	yes	NO
continuous	Refractive index|Spherical power_R	Ophthalmology	Ophthalmology	-0.00576894	-0.0336031	0.0220652	0.0141966	-0.406361	0.684501	3617	0.65916	yes	NO
continuous	Refractive index|Corneal refractive power_R	Ophthalmology	Ophthalmology	-0.0193636	-0.0481779	0.00945072	0.0146965	-1.31756	0.187734	3634	0.192255	yes	NO
continuous	Refractive index|Corneal radius of curvature_R	Ophthalmology	Ophthalmology	0.0194379	-0.00944394	0.0483198	0.014731	1.31952	0.187077	3634	0.192255	yes	NO
continuous	Refractive index|Corneal astigmatic axis_R	Ophthalmology	Ophthalmology	0.000156958	-0.027629	0.0279429	0.014172	0.0110752	0.991164	3634	0.192255	yes	NO
continuous	Refractive index|Corneal astigmatism_R	Ophthalmology	Ophthalmology	0.000194705	-0.0285734	0.0289628	0.014673	0.0132696	0.989413	3634	0.192255	yes	NO
continuous	Awake time|mean	Sleep	Sleep	0.0318614	0.000764977	0.0629577	0.0158596	2.00896	0.0446275	3128	14.0895	yes	NO
continuous	Awake time|SD	Sleep	Sleep	0.0111483	-0.0203445	0.042641	0.0160616	0.694092	0.487677	3051	16.2043	yes	NO
continuous	Awake time|day1	Sleep	Sleep	0.00771725	-0.0236405	0.039075	0.0159927	0.482547	0.629452	3028	16.836	yes	NO
continuous	Awake time|day2	Sleep	Sleep	0.0374555	0.00596319	0.0689478	0.0160612	2.33205	0.0197652	2951	18.9508	yes	NO
continuous	Awake time|day3	Sleep	Sleep	0.025487	-0.00672643	0.0577005	0.0164288	1.55136	0.120925	2877	20.9832	yes	NO
continuous	Awake time|day4	Sleep	Sleep	0.0314666	-0.00168274	0.064616	0.016906	1.86127	0.0628099	2815	22.6861	yes	NO
continuous	Awake time|day5	Sleep	Sleep	0.0264012	-0.00765874	0.0604611	0.0173701	1.51992	0.128647	2717	25.3776	yes	NO
continuous	Wake-up time|day6	Sleep	Sleep	0.0218897	-0.012864	0.0566433	0.0177236	1.23506	0.216919	2620	28.0417	yes	NO
continuous	Wake-up time|day7	Sleep	Sleep	0.025364	-0.00857848	0.0593064	0.0173095	1.46532	0.142959	2490	31.6122	yes	NO
continuous	Wake-up time|mean	Sleep	Sleep	0.039838	0.00867136	0.0710047	0.0158955	2.50625	0.0122525	3128	14.0895	yes	NO
continuous	Wake-up time|SD	Sleep	Sleep	-0.00409665	-0.0352114	0.0270181	0.0158688	-0.258157	0.796304	3051	16.2043	yes	NO
continuous	Wake-up time|day1	Sleep	Sleep	0.0225022	-0.00878286	0.0537872	0.0159556	1.41029	0.158556	3028	16.836	yes	NO
continuous	Wake-up time|day2	Sleep	Sleep	0.0407953	0.00911395	0.0724767	0.0161576	2.52483	0.0116273	2951	18.9508	yes	NO
continuous	Wake-up time|day3	Sleep	Sleep	0.0355662	0.00333397	0.0677985	0.0164384	2.16361	0.0305768	2877	20.9832	yes	NO
continuous	Wake-up time|day4	Sleep	Sleep	0.0366034	0.00349805	0.0697088	0.0168835	2.168	0.0302427	2815	22.6861	yes	NO
continuous	Wake-up time|day5	Sleep	Sleep	0.0250461	-0.0089454	0.0590376	0.0173352	1.44481	0.148626	2717	25.3776	yes	NO
continuous	Wake-up time|day6	Sleep	Sleep	0.0258548	-0.00889293	0.0606026	0.0177206	1.45903	0.144677	2620	28.0417	yes	NO
continuous	Wake-up time|day7	Sleep	Sleep	0.0278772	-0.00604823	0.0618026	0.0173008	1.61133	0.107236	2490	31.6122	yes	NO
continuous	Bed-in time|mean	Sleep	Sleep	0.0313221	6.967e-05	0.0625746	0.0159392	1.96509	0.0494918	3128	14.0895	yes	NO
continuous	Bed-in time|SD	Sleep	Sleep	-0.0261482	-0.0573716	0.00507509	0.0159242	-1.64204	0.100685	3051	16.2043	yes	NO
continuous	Bed-in time|min	Sleep	Sleep	0.0338384	0.00300457	0.0646721	0.0157257	2.15178	0.0314907	3128	14.0895	yes	NO
continuous	Bed-in time|max	Sleep	Sleep	0.019852	-0.0114406	0.0511445	0.0159597	1.24388	0.213637	3128	14.0895	yes	NO
continuous	Bed-in time|day1	Sleep	Sleep	0.0391833	0.00782972	0.0705369	0.0159906	2.45039	0.0143263	3028	16.836	yes	NO
continuous	Bed-in time|day2	Sleep	Sleep	0.0324699	0.00060984	0.0643299	0.0162487	1.9983	0.0457758	2951	18.9508	yes	NO
continuous	Bed-in time|day3	Sleep	Sleep	0.0183351	-0.0133192	0.0499894	0.0161437	1.13575	0.256157	2877	20.9832	yes	NO
continuous	Bed-in time|day4	Sleep	Sleep	0.0381261	0.00563049	0.0706218	0.0165726	2.30056	0.0214897	2815	22.6861	yes	NO
continuous	Bed-in time|day5	Sleep	Sleep	0.0209781	-0.0116264	0.0535827	0.0166279	1.26163	0.207192	2717	25.3776	yes	NO
continuous	Bed-in time|day6	Sleep	Sleep	0.0218445	-0.0119998	0.0556888	0.0172598	1.26563	0.205759	2620	28.0417	yes	NO
continuous	Bed-in time|day7	Sleep	Sleep	0.014355	-0.0190476	0.0477575	0.0170341	0.842718	0.399467	2490	31.6122	yes	NO
continuous	Sleep duration|mean	Sleep	Sleep	0.0339902	0.00250459	0.0654759	0.0160582	2.11669	0.0343647	3128	14.0895	yes	NO
continuous	Sleep duration|SD	Sleep	Sleep	-0.0216251	-0.0530186	0.0097684	0.016011	-1.35064	0.176912	3051	16.2043	yes	NO
continuous	Sleep duration|min	Sleep	Sleep	0.0357863	0.00441099	0.0671617	0.0160019	2.23638	0.0253974	3128	14.0895	yes	NO
continuous	Sleep duration|max	Sleep	Sleep	0.026915	-0.00428523	0.0581153	0.0159126	1.69143	0.0908552	3128	14.0895	yes	NO
continuous	Sleep duration|day1	Sleep	Sleep	0.0333607	0.00169727	0.0650241	0.0161486	2.06585	0.0389275	3028	16.836	yes	NO
continuous	Sleep duration|day2	Sleep	Sleep	0.0350614	0.00306275	0.0670601	0.0163195	2.14844	0.0317597	2951	18.9508	yes	NO
continuous	Sleep duration|day3	Sleep	Sleep	0.0194914	-0.0124484	0.0514313	0.0162893	1.19658	0.231569	2877	20.9832	yes	NO
continuous	Sleep duration|day4	Sleep	Sleep	0.0366817	0.0040785	0.0692848	0.0166274	2.2061	0.0274579	2815	22.6861	yes	NO
continuous	Sleep duration|day5	Sleep	Sleep	0.0236696	-0.00902479	0.056364	0.0166737	1.41958	0.155845	2717	25.3776	yes	NO
continuous	Sleep duration|day6	Sleep	Sleep	0.0236461	-0.0102781	0.0575703	0.0173006	1.36678	0.171811	2620	28.0417	yes	NO
continuous	Sleep duration|day7	Sleep	Sleep	0.0187814	-0.01482	0.0523828	0.0171356	1.09605	0.273164	2490	31.6122	yes	NO
continuous	Effective sleep duration|mean	Sleep	Sleep	0.0450726	0.0131292	0.077016	0.0162916	2.76661	0.00569761	3128	14.0895	yes	NO
continuous	Effective sleep duration|SD	Sleep	Sleep	-0.0131932	-0.0443256	0.0179393	0.0158779	-0.830914	0.406088	3051	16.2043	yes	NO
continuous	Effective sleep duration|min	Sleep	Sleep	0.0432946	0.0116439	0.0749453	0.0161424	2.68205	0.00735575	3128	14.0895	yes	NO
continuous	Effective sleep duration|max	Sleep	Sleep	0.043393	0.01189	0.074896	0.016067	2.70075	0.00695562	3128	14.0895	yes	NO
continuous	Effective sleep duration|day1	Sleep	Sleep	0.0409333	0.00895666	0.07291	0.0163084	2.50995	0.0121265	3028	16.836	yes	NO
continuous	Effective sleep duration|day2	Sleep	Sleep	0.0433493	0.0111697	0.0755288	0.0164117	2.64136	0.00830092	2951	18.9508	yes	NO
continuous	Effective sleep duration|day3	Sleep	Sleep	0.0295757	-0.00271858	0.0618701	0.0164701	1.79573	0.0726428	2877	20.9832	yes	NO
continuous	Effective sleep duration|day4	Sleep	Sleep	0.0470769	0.0140233	0.0801306	0.0168571	2.7927	0.0052624	2815	22.6861	yes	NO
continuous	Effective sleep duration|day5	Sleep	Sleep	0.029417	-0.00374233	0.0625764	0.0169108	1.73954	0.0820531	2717	25.3776	yes	NO
continuous	Effective sleep duration|day6	Sleep	Sleep	0.0298869	-0.00447056	0.0642443	0.0175215	1.70572	0.0881781	2620	28.0417	yes	NO
continuous	Effective sleep duration|day7	Sleep	Sleep	0.0327186	-0.00128654	0.0667237	0.0173414	1.88673	0.0593131	2490	31.6122	yes	NO
continuous	Sleep onset latency|mean	Sleep	Sleep	-0.0387415	-0.0707888	-0.00669411	0.0163447	-2.37028	0.0178348	3128	14.0895	yes	NO
continuous	Sleep onset latency|standard deviation	Sleep	Sleep	-0.0316022	-0.0639405	0.000735999	0.0164928	-1.91612	0.0554436	3051	16.2043	yes	NO
continuous	Wake-up latency|mean	Sleep	Sleep	0.0216314	-0.00931552	0.0525783	0.0157834	1.37051	0.170625	3128	14.0895	yes	NO
continuous	Wake-up latency|SD	Sleep	Sleep	0.00458126	-0.0265275	0.03569	0.0158658	0.288751	0.772792	3051	16.2043	yes	NO
continuous	Sleep efficiency|mean	Sleep	Sleep	0.0440709	0.013533	0.0746088	0.0155748	2.82963	0.00468995	3128	14.0895	yes	NO
continuous	Sleep efficiency|SD	Sleep	Sleep	-0.0182472	-0.0500072	0.0135129	0.016198	-1.12651	0.260039	3051	16.2043	yes	NO
continuous	Sleep efficiency|min	Sleep	Sleep	0.0344491	0.00374218	0.065156	0.015661	2.19967	0.0279031	3128	14.0895	yes	NO
continuous	Sleep efficiency|max	Sleep	Sleep	0.0377407	0.00716271	0.0683188	0.0155953	2.42001	0.0155767	3128	14.0895	yes	NO
continuous	Sleep efficiency|effective sleep time equivalent|average	Sleep	Sleep	0.0419504	0.0113236	0.0725772	0.0156201	2.68566	0.00727699	3128	14.0895	yes	NO
continuous	AC in minutes|mean	Sleep	Sleep	-0.0436625	-0.0734093	-0.0139157	0.0151714	-2.87796	0.00402976	3128	14.0895	yes	NO
continuous	AC in minutes|SD	Sleep	Sleep	-0.0274946	-0.0596063	0.00461715	0.0163775	-1.6788	0.0932904	3128	14.0895	yes	NO
continuous	AC in minutes|min	Sleep	Sleep	-0.0302495	-0.0597874	-0.000711637	0.0150648	-2.00796	0.0447333	3128	14.0895	yes	NO
continuous	AC in minutes|max	Sleep	Sleep	-0.0462708	-0.0773629	-0.0151788	0.0158575	-2.91792	0.00354886	3128	14.0895	yes	NO
continuous	Mid-wake duration|minitus|mean	Sleep	Sleep	-0.0278402	-0.0581668	0.00248645	0.0154671	-1.79997	0.0719625	3128	14.0895	yes	NO
continuous	Mid-wake duration|minitus|SD	Sleep	Sleep	-0.0299347	-0.0614288	0.00155939	0.0160623	-1.86366	0.0624657	3051	16.2043	yes	NO
continuous	Mid-wake duration|%|mean	Sleep	Sleep	-0.042853	-0.0734658	-0.0122401	0.015613	-2.74469	0.00609139	3128	14.0895	yes	NO
continuous	Mid-wake duration|%|SD	Sleep	Sleep	-0.0269194	-0.0587909	0.00495205	0.0162548	-1.65609	0.0978063	3051	16.2043	yes	NO
continuous	Awakening counts|mean	Sleep	Sleep	-0.0410326	-0.0713781	-0.010687	0.0154767	-2.65125	0.00806002	3128	14.0895	yes	NO
continuous	Awakening counts|SD	Sleep	Sleep	-0.0476443	-0.0790542	-0.0162343	0.0160194	-2.97416	0.00296097	3051	16.2043	yes	NO
continuous	Awakening duration|mean	Sleep	Sleep	-0.00332898	-0.033883	0.027225	0.015583	-0.213629	0.830851	3128	14.0895	yes	NO
continuous	Awakening duration|SD	Sleep	Sleep	-0.0113926	-0.0436193	0.0208341	0.016436	-0.693152	0.488267	3051	16.2043	yes	NO
continuous	Sleep frequency|mean	Sleep	Sleep	-0.0418498	-0.0721115	-0.0115881	0.0154339	-2.71155	0.00673369	3128	14.0895	yes	NO
continuous	Sleep frequency|SD	Sleep	Sleep	-0.0466903	-0.0780238	-0.0153568	0.0159804	-2.92172	0.00350669	3051	16.2043	yes	NO
continuous	Sleep fragmentation duration|mean	Sleep	Sleep	0.0558154	0.0256751	0.0859556	0.015372	3.63098	0.000286882	3128	14.0895	yes	NO
continuous	Sleep fragmentation duration|SD	Sleep	Sleep	0.0235733	-0.00734237	0.054489	0.0157673	1.49507	0.134999	3051	16.2043	yes	NO
continuous	Mobile%|mean	Sleep	Sleep	-0.0230804	-0.0522714	0.00611056	0.0148878	-1.55028	0.121175	3128	14.0895	yes	NO
continuous	Mobile%|Standard deviation	Sleep	Sleep	-0.0193354	-0.0504548	0.011784	0.0158712	-1.21827	0.223217	3051	16.2043	yes	NO
continuous	Mobile counts|mean	Sleep	Sleep	-0.0141035	-0.043567	0.01536	0.0150269	-0.938553	0.348033	3128	14.0895	yes	NO
continuous	Mobile counts|SD	Sleep	Sleep	-0.0148004	-0.046069	0.0164683	0.0159474	-0.928077	0.353441	3051	16.2043	yes	NO
continuous	Mobile duration|mean	Sleep	Sleep	-0.00451142	-0.0338982	0.0248753	0.0149877	-0.301008	0.763428	3128	14.0895	yes	NO
continuous	Mobile duration|SD	Sleep	Sleep	0.00623741	-0.0250648	0.0375396	0.0159644	0.390706	0.696042	3051	16.2043	yes	NO
continuous	Fragmentation|mean	Sleep	Sleep	-0.0290603	-0.0580394	-8.11036e-05	0.0147798	-1.96621	0.0493626	3128	14.0895	yes	NO
continuous	Fragmentation|SD	Sleep	Sleep	-0.0306072	-0.0621908	0.000976355	0.016108	-1.90013	0.0575104	3051	16.2043	yes	NO
continuous	Fragmentation|min	Sleep	Sleep	-0.0284683	-0.0580429	0.00110634	0.0150835	-1.88738	0.0592024	3128	14.0895	yes	NO
continuous	Fragmentation|max	Sleep	Sleep	-0.0344181	-0.0638741	-0.00496221	0.015023	-2.29103	0.0220279	3128	14.0895	yes	NO
continuous	Fragmentation|day1	Sleep	Sleep	-0.0313495	-0.0618417	-0.000857202	0.0155513	-2.01587	0.0439019	3028	16.836	yes	NO
continuous	Fragmentation|day2	Sleep	Sleep	-0.0212047	-0.0520893	0.0096798	0.0157512	-1.34623	0.178333	2951	18.9508	yes	NO
continuous	Fragmentation|day3	Sleep	Sleep	-0.029475	-0.0608696	0.0019195	0.0160112	-1.8409	0.0657386	2877	20.9832	yes	NO
continuous	Fragmentation|day4	Sleep	Sleep	-0.0242153	-0.0554748	0.00704413	0.0159421	-1.51895	0.128887	2815	22.6861	yes	NO
continuous	Fragmentation|day5	Sleep	Sleep	-0.0244939	-0.0559893	0.0070015	0.0160622	-1.52494	0.127391	2717	25.3776	yes	NO
continuous	Fragmentation|day6	Sleep	Sleep	-0.00405083	-0.0360765	0.0279748	0.0163324	-0.248025	0.804135	2620	28.0417	yes	NO
continuous	Fragmentation|day7	Sleep	Sleep	-0.0168699	-0.0494316	0.0156917	0.0166053	-1.01594	0.309758	2490	31.6122	yes	NO
continuous	Measurement duration|day1	Sleep	Sleep	0.049896	0.0175143	0.0822777	0.0165147	3.02131	0.00253876	2909	20.1044	yes	NO
continuous	Measurement duration|day2	Sleep	Sleep	0.0305768	-0.00179767	0.0629513	0.0165107	1.85194	0.0641407	2790	23.3727	yes	NO
continuous	Measurement duration|day3	Sleep	Sleep	0.0155501	-0.0169839	0.0480841	0.0165918	0.937216	0.348732	2675	26.5312	yes	NO
continuous	Measurement duration|day4	Sleep	Sleep	0.0236046	-0.012252	0.0594611	0.0182852	1.29091	0.196859	2377	34.7157	yes	NO
continuous	Effective measurement duration|day1	Sleep	Sleep	0.0420291	0.009346	0.0747122	0.0166684	2.52148	0.0117392	2909	20.1044	yes	NO
continuous	Effective measurement duration|day2	Sleep	Sleep	0.0330388	0.000118958	0.0659585	0.0167888	1.9679	0.0491784	2790	23.3727	yes	NO
continuous	Effective measurement duration|day3	Sleep	Sleep	0.0171578	-0.0160896	0.0504051	0.0169555	1.01193	0.311665	2675	26.5312	yes	NO
continuous	Effective measurement duration|day4	Sleep	Sleep	0.026278	-0.00985214	0.0624081	0.0184247	1.42624	0.153931	2377	34.7157	yes	NO
continuous	3%Dip counts|day1	Sleep	Sleep	-0.0347449	-0.0641489	-0.00534085	0.0149961	-2.31693	0.0205767	2909	20.1044	yes	NO
continuous	3%Dip counts|day2	Sleep	Sleep	-0.027584	-0.0572484	0.00208041	0.0151286	-1.8233	0.0683649	2790	23.3727	yes	NO
continuous	3%Dip counts|day3	Sleep	Sleep	-0.0476709	-0.0778617	-0.0174801	0.0153968	-3.09617	0.00198075	2675	26.5312	yes	NO
continuous	3%Dip counts|day4	Sleep	Sleep	-0.0123206	-0.0442789	0.0196376	0.0162972	-0.755995	0.449727	2377	34.7157	yes	NO
continuous	3%ODI|day1	Sleep	Sleep	-0.0461549	-0.0760524	-0.0162573	0.0152478	-3.02699	0.0024917	2909	20.1044	yes	NO
continuous	3%ODI|day2	Sleep	Sleep	-0.0358985	-0.0661756	-0.00562137	0.0154411	-2.32487	0.0201505	2790	23.3727	yes	NO
continuous	3%ODI|day3	Sleep	Sleep	-0.0539667	-0.0848157	-0.0231177	0.0157324	-3.43028	0.000612102	2675	26.5312	yes	NO
continuous	3%ODIday4	Sleep	Sleep	-0.0179175	-0.0502727	0.0144376	0.0164996	-1.08594	0.277617	2377	34.7157	yes	NO
continuous	3%ODI|effective sleep time equivalent|average	Sleep	Sleep	-0.0451129	-0.0740323	-0.0161935	0.014749	-3.05871	0.00224294	2950	18.9783	yes	NO
continuous	3%ODI|Effective sleep time equivalent|day1	Sleep	Sleep	-0.0474592	-0.0772106	-0.0177077	0.0151733	-3.12781	0.00177855	2909	20.1044	yes	NO
continuous	3%ODI|Effective Sleep Time Equivalent|day2	Sleep	Sleep	-0.0373116	-0.0674467	-0.00717643	0.0153687	-2.42777	0.015255	2790	23.3727	yes	NO
continuous	3%ODI|Effective Sleep Time Equivalent|day3	Sleep	Sleep	-0.0556859	-0.0864405	-0.0249312	0.0156843	-3.55042	0.000391266	2675	26.5312	yes	NO
continuous	3%ODI|Effective Sleep Time Equivalent|day4	Sleep	Sleep	-0.0205476	-0.0527947	0.0116996	0.0164445	-1.24951	0.211603	2377	34.7157	yes	NO
continuous	4%Dip counts|day1	Sleep	Sleep	-0.0336552	-0.0637517	-0.00355878	0.0153492	-2.19264	0.0284127	2909	20.1044	yes	NO
continuous	4%Dip counts|day2	Sleep	Sleep	-0.0276478	-0.0581092	0.0028136	0.0155351	-1.7797	0.0752335	2790	23.3727	yes	NO
continuous	4%Dip counts|day3	Sleep	Sleep	-0.0451686	-0.0757614	-0.0145758	0.0156018	-2.89509	0.00382124	2675	26.5312	yes	NO
continuous	4%Dip counts|day4	Sleep	Sleep	-0.0117092	-0.0440978	0.0206794	0.0165167	-0.70893	0.478438	2377	34.7157	yes	NO
continuous	4%ODI|day1	Sleep	Sleep	-0.0429035	-0.0734808	-0.0123262	0.0155944	-2.7512	0.00597452	2909	20.1044	yes	NO
continuous	4%ODI|day2	Sleep	Sleep	-0.0344864	-0.0655346	-0.00343819	0.0158343	-2.17795	0.0294933	2790	23.3727	yes	NO
continuous	4%ODI|day3	Sleep	Sleep	-0.050112	-0.081309	-0.0189151	0.0159099	-3.14974	0.00165221	2675	26.5312	yes	NO
continuous	4%ODI|day4	Sleep	Sleep	-0.0163209	-0.0491205	0.0164788	0.0167263	-0.975761	0.329282	2377	34.7157	yes	NO
continuous	Mean SpO2|day1	Sleep	Sleep	0.00418472	-0.0237972	0.0321666	0.0142708	0.293237	0.769362	2909	20.1044	yes	NO
continuous	Mean SpO2|day2	Sleep	Sleep	0.00863406	-0.0198529	0.037121	0.0145281	0.594301	0.552359	2790	23.3727	yes	NO
continuous	Average SpO2|day3	Sleep	Sleep	-0.00281043	-0.0313366	0.0257158	0.0145478	-0.193185	0.846829	2675	26.5312	yes	NO
continuous	Average SpO2|day4	Sleep	Sleep	-0.000427932	-0.0309921	0.0301362	0.0155863	-0.0274557	0.978099	2377	34.7157	yes	NO
continuous	Min SpO2|day1	Sleep	Sleep	0.00710355	-0.0251019	0.039309	0.0164248	0.432489	0.665418	2909	20.1044	yes	NO
continuous	Min SpO2|day2	Sleep	Sleep	0.0023244	-0.0296159	0.0342647	0.0162893	0.142695	0.886541	2790	23.3727	yes	NO
continuous	Min SpO2|day3	Sleep	Sleep	0.015246	-0.0174378	0.0479299	0.0166682	0.914679	0.360443	2675	26.5312	yes	NO
continuous	Min SpO2|day4	Sleep	Sleep	0.00343705	-0.0317349	0.0386091	0.0179361	0.191628	0.84805	2377	34.7157	yes	NO
continuous	CT88|day1	Sleep	Sleep	-0.0101597	-0.0398281	0.0195087	0.0151309	-0.671454	0.501985	2909	20.1044	yes	NO
continuous	CT88|day2	Sleep	Sleep	-0.0127202	-0.0421552	0.0167147	0.0150116	-0.84736	0.396867	2790	23.3727	yes	NO
continuous	CT88|day3	Sleep	Sleep	-0.0292282	-0.0595953	0.00113898	0.0154867	-1.88731	0.0592274	2675	26.5312	yes	NO
continuous	CT88|day4	Sleep	Sleep	-0.012264	-0.0447831	0.020255	0.0165832	-0.739546	0.459648	2377	34.7157	yes	NO
continuous	CT90|day1	Sleep	Sleep	-0.0154683	-0.0458114	0.0148748	0.015475	-0.999567	0.317603	2909	20.1044	yes	NO
continuous	CT90|day2	Sleep	Sleep	-0.0168516	-0.0472334	0.0135301	0.0154944	-1.08759	0.27687	2790	23.3727	yes	NO
continuous	CT90|day3	Sleep	Sleep	-0.0274979	-0.058633	0.00363727	0.0158784	-1.73178	0.0834279	2675	26.5312	yes	NO
continuous	CT90|day4	Sleep	Sleep	-0.0165477	-0.0493355	0.01624	0.0167202	-0.989683	0.32243	2377	34.7157	yes	NO
continuous	CT90|effective sleep duration|mean	Sleep	Sleep	-0.0174123	-0.0482234	0.0133988	0.0157138	-1.10809	0.267912	2950	18.9783	yes	NO
continuous	CT90|Effective sleep duration|day1	Sleep	Sleep	-0.0165062	-0.0467889	0.0137766	0.0154442	-1.06876	0.285267	2909	20.1044	yes	NO
continuous	CT90|Effective sleep duration|day2	Sleep	Sleep	-0.0174575	-0.0477851	0.01287	0.0154668	-1.12871	0.259118	2790	23.3727	yes	NO
continuous	CT90|Effective sleep duration|day3	Sleep	Sleep	-0.0282214	-0.0593057	0.00286276	0.0158524	-1.78026	0.0751464	2675	26.5312	yes	NO
continuous	CT90|effective sleep duration|day4	Sleep	Sleep	-0.0176689	-0.0504065	0.0150687	0.0166947	-1.05836	0.290001	2377	34.7157	yes	NO
continuous	Average pulse rate|day1	Sleep	Sleep	-0.0362616	-0.0689069	-0.00361635	0.0166491	-2.17799	0.0294869	2909	20.1044	yes	NO
continuous	Average pulse rate|day2	Sleep	Sleep	-0.0520249	-0.085417	-0.0186327	0.0170297	-3.05495	0.00227233	2790	23.3727	yes	NO
continuous	Average pulse rate|day3	Sleep	Sleep	-0.0413421	-0.075168	-0.00751624	0.0172506	-2.39656	0.0166181	2675	26.5312	yes	NO
continuous	Average pulse rate|day4	Sleep	Sleep	-0.0372916	-0.0730125	-0.00157067	0.018216	-2.04719	0.0407495	2377	34.7157	yes	NO
continuous	Pulse rate elevated times (6 beats)|day1	Sleep	Sleep	-0.0385011	-0.0699931	-0.00700914	0.0160609	-2.39719	0.0165842	2909	20.1044	yes	NO
continuous	Pulse rate elevated times (6 beats)|day2	Sleep	Sleep	-0.0547502	-0.0868574	-0.0226431	0.0163744	-3.34365	0.000837773	2790	23.3727	yes	NO
continuous	Pulse rate elevated times (6 beats)|day3	Sleep	Sleep	-0.0606513	-0.0929529	-0.0283497	0.0164733	-3.68181	0.000236175	2675	26.5312	yes	NO
continuous	Pulse rate elevated times (6 beats)|day4	Sleep	Sleep	-0.0391672	-0.0727208	-0.00561358	0.0171108	-2.28904	0.0221647	2377	34.7157	yes	NO
continuous	Pulse rate elevated times (7 beats)|day1	Sleep	Sleep	-0.0393323	-0.070832	-0.0078327	0.0160648	-2.44835	0.01441	2909	20.1044	yes	NO
continuous	Pulse rate elevated times (7 beats)|day2	Sleep	Sleep	-0.0551141	-0.0870919	-0.0231364	0.0163084	-3.3795	0.000736181	2790	23.3727	yes	NO
continuous	Pulse rate elevated times (7 beats)|day3	Sleep	Sleep	-0.0621156	-0.0942814	-0.0299498	0.016404	-3.78662	0.000156077	2675	26.5312	yes	NO
continuous	Pulse rate elevated times (7 beats)|day4	Sleep	Sleep	-0.0430438	-0.076606	-0.00948168	0.0171151	-2.51496	0.0119702	2377	34.7157	yes	NO
continuous	Pulse rate elevated times (8 beats)|day1	Sleep	Sleep	-0.0367857	-0.0683129	-0.00525857	0.0160789	-2.28783	0.022219	2909	20.1044	yes	NO
continuous	Pulse rate elevated times (8 beats)|day2	Sleep	Sleep	-0.0534827	-0.0855276	-0.0214379	0.0163426	-3.27259	0.00107867	2790	23.3727	yes	NO
continuous	Pulse rate elevated times (8 beats)|day3	Sleep	Sleep	-0.0640347	-0.0961271	-0.0319424	0.0163665	-3.91254	9.36093e-05	2675	26.5312	yes	NO
continuous	Pulse rate elevated times (8 beats)|day4	Sleep	Sleep	-0.0439346	-0.0775004	-0.0103689	0.017117	-2.56673	0.010327	2377	34.7157	yes	NO
continuous	Maximum pulse rate|day1	Sleep	Sleep	-0.00372791	-0.0363714	0.0289156	0.0166482	-0.223923	0.822833	2909	20.1044	yes	NO
continuous	Maximum pulse rate|day2	Sleep	Sleep	-0.0382343	-0.0721831	-0.00428549	0.0173136	-2.20834	0.0273019	2790	23.3727	yes	NO
continuous	Maximum pulse rate|day3	Sleep	Sleep	-0.033641	-0.0682153	0.000933339	0.0176323	-1.90792	0.0565088	2675	26.5312	yes	NO
continuous	Maximum pulse rate|day4	Sleep	Sleep	-0.0395306	-0.0745818	-0.00447935	0.0178745	-2.21156	0.0270918	2377	34.7157	yes	NO
continuous	Toilet frequency|Average	Sleep	Sleep	0.0078165	-0.0184072	0.0340402	0.0133746	0.584428	0.558974	3206	11.9473	yes	NO
continuous	VC	Spirometry	Spirometry	0.00622694	-0.00921158	0.0216655	0.00787431	0.790792	0.429117	3622	0.521835	yes	NO
continuous	ERV	Spirometry	Spirometry	0.0272302	0.00428235	0.050178	0.0117044	2.3265	0.0200471	3622	0.521835	yes	NO
continuous	TV[VC]	Spirometry	Spirometry	-0.0172599	-0.0463325	0.0118128	0.0148283	-1.16398	0.244508	3622	0.521835	yes	NO
continuous	FVC	Spirometry	Spirometry	0.00741265	-0.0125223	0.0273476	0.0101677	0.72904	0.466024	3622	0.521835	yes	NO
continuous	FVC_LLN	Spirometry	Spirometry	-0.00217563	-0.0136405	0.00928922	0.00584757	-0.372058	0.709872	3622	0.521835	yes	NO
continuous	FVC predicted value	Spirometry	Spirometry	0.00081961	-0.0111742	0.0128135	0.00611738	0.133981	0.893425	3622	0.521835	yes	NO
continuous	%FVC2014	Spirometry	Spirometry	0.0120344	-0.0171229	0.0411916	0.0148714	0.809228	0.418437	3622	0.521835	yes	NO
continuous	FEV05	Spirometry	Spirometry	0.020891	-0.000241824	0.0420239	0.0107787	1.93819	0.0526784	3615	0.71409	yes	NO
continuous	FEV10	Spirometry	Spirometry	0.0197465	-7.79609e-05	0.0395709	0.0101113	1.95291	0.0509073	3622	0.521835	yes	NO
continuous	FEV30	Spirometry	Spirometry	0.0190104	-0.000724955	0.0387457	0.0100658	1.88862	0.0590254	3506	3.70777	yes	NO
continuous	FEV_LLN	Spirometry	Spirometry	-0.00353677	-0.0135073	0.00643376	0.0050854	-0.695476	0.486802	3622	0.521835	yes	NO
continuous	FEV Predicted Value	Spirometry	Spirometry	-0.000862341	-0.0113846	0.00965996	0.00536682	-0.16068	0.872354	3622	0.521835	yes	NO
continuous	FEV2014	Spirometry	Spirometry	0.0313588	0.00197607	0.0607416	0.0149865	2.09248	0.0364654	3622	0.521835	yes	NO
continuous	MEFR	Spirometry	Spirometry	0.0110361	-0.0127376	0.0348098	0.0121256	0.910148	0.362805	3610	0.851414	yes	NO
continuous	MMF	Spirometry	Spirometry	0.0336929	0.00913009	0.0582557	0.0125281	2.68939	0.00719111	3622	0.521835	yes	NO
continuous	FIVC	Spirometry	Spirometry	-0.0216631	-0.0475263	0.00420006	0.0131913	-1.64223	0.10063	3615	0.71409	yes	NO
continuous	FIV05	Spirometry	Spirometry	-0.0368483	-0.0648158	-0.00888091	0.0142644	-2.58323	0.00982808	3510	3.59791	yes	NO
continuous	PEFR	Spirometry	Spirometry	-0.00228389	-0.0254099	0.0208421	0.0117952	-0.193628	0.846478	3622	0.521835	yes	NO
continuous	V75	Spirometry	Spirometry	0.0118573	-0.0138502	0.0375649	0.0131119	0.904314	0.365889	3615	0.71409	yes	NO
continuous	V75 V50	Spirometry	Spirometry	0.0362825	0.00970608	0.0628589	0.0135551	2.67667	0.00746942	3622	0.521835	yes	NO
continuous	V25	Spirometry	Spirometry	0.0385806	0.0144463	0.0627149	0.0123095	3.13421	0.00173699	3622	0.521835	yes	NO
continuous	V25 V10	Spirometry	Spirometry	0.0513474	0.0256173	0.0770775	0.0131234	3.91265	9.29694e-05	3615	0.71409	yes	NO
continuous	PIF	Spirometry	Spirometry	-0.0433563	-0.0712435	-0.015469	0.0142237	-3.04818	0.00231901	3615	0.71409	yes	NO
continuous	IV50	Spirometry	Spirometry	-0.0466821	-0.0749972	-0.0183669	0.0144419	-3.2324	0.00123858	3615	0.71409	yes	NO
continuous	OI	Spirometry	Spirometry	-0.0351726	-0.0623921	-0.00795316	0.0138831	-2.53349	0.0113353	3616	0.686625	yes	NO
continuous	EXTime	Spirometry	Spirometry	-0.0248026	-0.0544794	0.00487419	0.0151364	-1.6386	0.101383	3615	0.71409	yes	NO
continuous	Vext	Spirometry	Spirometry	0.0267891	-0.00132595	0.0549042	0.0143399	1.86816	0.0618213	3615	0.71409	yes	NO
ordinal	Grade left knee	Knee	Knee X-ray	-0.0131945	-0.054259	0.02787	0.0209341	-0.630288	0.528606	1449	60.2032	yes	NO
ordinal	Grade right knee	Knee	Knee X-ray	-0.00199336	-0.0421661	0.0381793	0.0204795	-0.0973344	0.922474	1450	60.1758	yes	NO
ordinal	Grade total	Brain MRI	Brain MRI	-0.0821851	-0.126711	-0.037659	0.0226987	-3.6207	0.00030403	1437	60.5328	yes	NO
binomial	Over-all judgment	MCI	MCI	0.97411	0.896265	1.05872	0.0424947	-0.617267	0.537059	2036	44.0813	yes	NO
continuous	Immediate Posterior Playback Total_Standardized Score	MCI	MCI	0.0103099	-0.0265556	0.0471754	0.0187981	0.548457	0.583438	2036	44.0813	yes	NO
continuous	delayed cue playback-no_standardized_score	MCI	MCI	0.022295	-0.00831803	0.0529081	0.0156099	1.42826	0.15337	2036	44.0813	yes	NO
continuous	Delayed Cue Replay-Yes_Standardized_Score	MCI	MCI	-0.0241726	-0.0607421	0.0123969	0.0186471	-1.29632	0.195014	2036	44.0813	yes	NO
continuous	delayed free playback_standardized score	MCI	MCI	0.00314329	-0.0337168	0.0400034	0.0187953	0.167238	0.8672	2036	44.0813	yes	NO
continuous	HDSR total score	HDSR	HDSR	-0.0190289	-0.0516783	0.0136205	0.0166484	-1.14299	0.253176	2065	43.2848	yes	NO
ordinal	SPPB total score	Locomotion	physical ability	0.0333834	-0.0297716	0.0965385	0.0321734	1.03761	0.299769	796	78.1379	yes	NO
continuous	Grip strength	Locomotion	physical ability	-0.0257762	-0.0658767	0.0143243	0.0204283	-1.26179	0.207399	789	78.3301	yes	NO
continuous	Standing on one leg	Locomotion	physical ability	0.023643	-0.0250651	0.0723512	0.0248135	0.952829	0.340968	795	78.1653	yes	NO
continuous	Time up and go	Locomotion	physical ability	-0.00083922	-0.0536728	0.0519944	0.0269152	-0.0311802	0.975134	795	78.1653	yes	NO
continuous	Toe strength	Locomotion	physical ability	-0.006699	-0.0577081	0.0443101	0.0259858	-0.257795	0.796632	796	78.1379	yes	NO
continuous	Spinal mouse|standing|sacral tilt angle	Locomotion	physical ability	0.0194459	-0.0343933	0.0732851	0.0274251	0.709054	0.478511	753	79.3189	yes	NO
continuous	Spinal mouse|standing|thoracic angle	Locomotion	physical ability	0.0720144	0.010725	0.133304	0.0312201	2.30666	0.0213456	753	79.3189	yes	NO
continuous	Spinal mouse|standing|lumbar angle	Locomotion	physical ability	-0.00874299	-0.0605007	0.0430148	0.0263648	-0.331616	0.740272	753	79.3189	yes	NO
continuous	Spinal mouse|sitting|sacral tilt angle	Locomotion	physical ability	0.0242552	-0.028453	0.0769634	0.026849	0.903394	0.366607	753	79.3189	yes	NO
continuous	Spinal mouse|sitting|thoracic angle	Locomotion	physical ability	0.0530179	-0.0049995	0.111035	0.0295534	1.79397	0.0732215	753	79.3189	yes	NO
continuous	Spinal mouse|sitting|lumbar angle	Locomotion	physical ability	-0.0116737	-0.065411	0.0420636	0.0273732	-0.426464	0.669892	753	79.3189	yes	NO
continuous	Knee extensor strength|1st	Locomotion	physical ability	-0.0134447	-0.0611874	0.0342979	0.0243216	-0.55279	0.580564	793	78.2203	yes	NO
continuous	Knee extensor strength|2nd	Locomotion	physical ability	-0.0343643	-0.0831714	0.0144427	0.0248638	-1.3821	0.167331	793	78.2203	yes	NO
continuous	Knee arm length	Locomotion	physical ability	0.0169782	-0.0300944	0.0640508	0.0239802	0.708006	0.47915	793	78.2203	yes	NO
continuous	Hip flexor muscle strength|1st	Locomotion	physical ability	-0.0149158	-0.058862	0.0290304	0.0223875	-0.666255	0.505443	792	78.2477	yes	NO
continuous	Hip flexor muscle strength|2nd	Locomotion	physical ability	-0.0231572	-0.0678588	0.0215444	0.0227723	-1.0169	0.309512	792	78.2477	yes	NO
continuous	Hip arm length|greater trochanter to sensor	Locomotion	physical ability	0.0562429	0.00167287	0.110813	0.0277996	2.02316	0.0433943	792	78.2477	yes	NO
continuous	Hip arm length|greater trochanter to knee laceration	Locomotion	physical ability	-0.00664737	-0.0534015	0.0401068	0.023818	-0.27909	0.780249	793	78.2203	yes	NO
continuous	Lower leg circumference	Locomotion	physical ability	0.0393273	-0.0168815	0.0955362	0.0286347	1.37342	0.170012	796	78.1379	yes	NO
continuous	Normal walk|1st|01m	Locomotion	physical ability	0.0259868	-0.0270117	0.0789854	0.0269991	0.962508	0.336089	793	78.2203	yes	NO
continuous	Normal walk|1st|04m	Locomotion	physical ability	0.051876	-0.00430041	0.108052	0.028618	1.81271	0.0702572	793	78.2203	yes	NO
continuous	Normal walk|1st|08m	Locomotion	physical ability	0.0517153	-0.00616553	0.109596	0.0294863	1.75388	0.0798398	793	78.2203	yes	NO
continuous	Normal walk|1st|10m	Locomotion	physical ability	0.0491521	-0.00864568	0.10695	0.029444	1.66934	0.0954459	793	78.2203	yes	NO
continuous	Normal walk|2nd|01m	Locomotion	physical ability	0.0276953	-0.0269551	0.0823456	0.0278406	0.99478	0.320148	793	78.2203	yes	NO
continuous	Normal walk|2nd|04m	Locomotion	physical ability	0.0513969	-0.00565414	0.108448	0.0290636	1.76843	0.0773752	793	78.2203	yes	NO
continuous	Normal walk|2nd|08m	Locomotion	physical ability	0.0523279	-0.00574395	0.1104	0.0295836	1.76882	0.077311	793	78.2203	yes	NO
continuous	normal walk|2nd|10m	Locomotion	physical ability	0.0525326	-0.00571106	0.110776	0.0296711	1.7705	0.0770306	793	78.2203	yes	NO
continuous	Max walk|01m	Locomotion	physical ability	0.0131744	-0.0389762	0.065325	0.0265671	0.495892	0.620108	793	78.2203	yes	NO
continuous	Max walk|04m	Locomotion	physical ability	0.0364116	-0.0175964	0.0904196	0.0275133	1.32342	0.18608	792	78.2477	yes	NO
continuous	Max walk|08m	Locomotion	physical ability	0.0468332	-0.00778697	0.101453	0.0278252	1.68312	0.0927471	793	78.2203	yes	NO
continuous	Max walk|10m	Locomotion	physical ability	0.0485621	-0.0059037	0.103028	0.0277465	1.7502	0.080472	793	78.2203	yes	NO
continuous	Hip extension	Locomotion	physical ability	-0.0867606	-0.135571	-0.0379502	0.0248655	-3.48919	0.000511312	794	78.1928	yes	NO
continuous	Hip extensor strength	Locomotion	physical ability	-0.055301	-0.0988121	-0.0117899	0.022166	-2.49486	0.0128037	795	78.1653	yes	NO
continuous	Chair standing time	Locomotion	physical ability	0.0572467	0.00167618	0.112817	0.0283092	2.02219	0.0434943	791	78.2752	yes	NO
continuous	Hip abductor strength	Locomotion	physical ability	-0.0569576	-0.103213	-0.0107022	0.0235641	-2.41714	0.0158682	795	78.1653	yes	NO
continuous	ROM extension angle	Locomotion	physical ability	0.0209982	-0.0158879	0.0578843	0.018791	1.11746	0.264136	796	78.1379	yes	NO
continuous	ROM flexion angle	Locomotion	physical ability	0.000299917	-0.0626353	0.0632352	0.0320613	0.00935446	0.992539	796	78.1379	yes	NO
continuous	COG|opened eye|trajectory length	Locomotion	physical ability	0.0113837	-0.0412638	0.0640311	0.0268203	0.424441	0.671359	795	78.1653	yes	NO
continuous	COG|opened eye|area	Locomotion	physical ability	0.0205726	-0.038085	0.0792301	0.0298821	0.688458	0.491366	795	78.1653	yes	NO
continuous	COG|opened eye|unit area trajectory length	Locomotion	physical ability	-0.0188823	-0.079481	0.0417164	0.0308709	-0.611653	0.540943	795	78.1653	yes	NO
continuous	COG|opened eye|sum-square average velocity	Locomotion	physical ability	0.0113788	-0.0413251	0.0640828	0.0268491	0.423807	0.671822	795	78.1653	yes	NO
continuous	COG|opened eye|Velocity X	Locomotion	physical ability	0.0100689	-0.0434288	0.0635667	0.0272535	0.369455	0.711887	795	78.1653	yes	NO
continuous	COG|opened eye|velocity Y	Locomotion	physical ability	0.00094353	-0.0528569	0.054744	0.0274077	0.0344257	0.972546	795	78.1653	yes	NO
continuous	COG|opened eye|deviation X	Locomotion	physical ability	0.0190552	-0.0407722	0.0788826	0.030478	0.62521	0.532013	795	78.1653	yes	NO
continuous	COG|opened eye|deviation Y	Locomotion	physical ability	0.0238888	-0.0370473	0.0848249	0.0310428	0.769542	0.441801	795	78.1653	yes	NO
continuous	COG|opened eye|mean X	Locomotion	physical ability	-0.00630798	-0.0659141	0.0532982	0.0303653	-0.207736	0.835488	795	78.1653	yes	NO
continuous	COG|opened eye|mean Y	Locomotion	physical ability	-0.0186297	-0.081645	0.0443855	0.032102	-0.580329	0.561858	795	78.1653	yes	NO
continuous	COG|closed eye|trajectory length	Locomotion	physical ability	0.00649794	-0.0486331	0.0616289	0.0280855	0.231363	0.817093	795	78.1653	yes	NO
continuous	COG|closed eye|area	Locomotion	physical ability	0.0475411	-0.011377	0.106459	0.0300148	1.58392	0.113611	795	78.1653	yes	NO
continuous	COG|closed eye|unit area trajectory length	Locomotion	physical ability	-0.0646841	-0.126002	-0.003366	0.0312374	-2.07072	0.0387086	795	78.1653	yes	NO
continuous	COG|closed eye|sum-square average velocity	Locomotion	physical ability	0.00752767	-0.0475643	0.0626196	0.0280656	0.268217	0.788603	795	78.1653	yes	NO
continuous	COG|closed eye|Velocity X	Locomotion	physical ability	0.000663464	-0.0554266	0.0567536	0.0285741	0.0232191	0.981481	795	78.1653	yes	NO
continuous	COG|closed eye|velocity Y	Locomotion	physical ability	0.00112603	-0.0543848	0.0566369	0.028279	0.0398186	0.968248	795	78.1653	yes	NO
continuous	COG|closed eye|deviation X	Locomotion	physical ability	0.0404128	-0.0187745	0.0996001	0.0301519	1.34031	0.180531	795	78.1653	yes	NO
continuous	COG|closed eye|deviation Y	Locomotion	physical ability	0.0333584	-0.0275625	0.0942792	0.0310351	1.07486	0.282765	795	78.1653	yes	NO
continuous	COG|closed eye|mean X	Locomotion	physical ability	-0.0131549	-0.0745848	0.0482751	0.0312944	-0.420358	0.674338	795	78.1653	yes	NO
continuous	COG|closed eye|mean Y	Locomotion	physical ability	-0.00222118	-0.0663126	0.0618703	0.0326503	-0.0680295	0.945779	795	78.1653	yes	NO
continuous	G-Walk|Normal|Average|Speed	Locomotion	physical ability	-0.0547238	-0.112942	0.00349459	0.0296583	-1.84514	0.0653908	794	78.1928	yes	NO
continuous	G-Walk|Normal|Average|Cadence	Locomotion	physical ability	-0.0438263	-0.0982831	0.0106305	0.027742	-1.57978	0.114557	794	78.1928	yes	NO
continuous	G-Walk|Normal|Average|StrideLength	Locomotion	physical ability	-0.0311326	-0.0842386	0.0219735	0.0270539	-1.15076	0.250179	794	78.1928	yes	NO
continuous	G-Walk|Normal|Average|StepLength-L	Locomotion	physical ability	-0.0327819	-0.0865346	0.0209707	0.0273833	-1.19715	0.231607	794	78.1928	yes	NO
continuous	G-Walk|Normal|Average|StepLength-R	Locomotion	physical ability	-0.0306648	-0.0839992	0.0226697	0.0271703	-1.12861	0.259403	794	78.1928	yes	NO
continuous	G-Walk|Normal|Average|%StrideLength	Locomotion	physical ability	-0.0378775	-0.0969319	0.0211768	0.0300842	-1.25905	0.208384	794	78.1928	yes	NO
continuous	G-Walk|Normal|Average|GaitCycleDuration	Locomotion	physical ability	0.0428618	-0.0116711	0.0973946	0.0277808	1.54286	0.123266	794	78.1928	yes	NO
continuous	G-Walk|Normal|Average|StepDuration-L	Locomotion	physical ability	0.0487642	-0.00583019	0.103359	0.0278121	1.75334	0.0799308	794	78.1928	yes	NO
continuous	G-Walk|Normal|Average|StepDuration-R	Locomotion	physical ability	0.0364967	-0.018321	0.0913144	0.0279259	1.30691	0.191622	794	78.1928	yes	NO
continuous	G-Walk|Normal|Average|StanceDuration	Locomotion	physical ability	-0.0805085	-0.139481	-0.021536	0.0300424	-2.67983	0.00751943	794	78.1928	yes	NO
continuous	G-Walk|Normal|Average|StanceDuration-L	Locomotion	physical ability	-0.0319602	-0.0921386	0.0282182	0.0306568	-1.04252	0.297491	794	78.1928	yes	NO
continuous	G-Walk|Normal|Average|StanceDuration-R	Locomotion	physical ability	-0.103584	-0.16188	-0.045288	0.0296979	-3.48793	0.000513698	794	78.1928	yes	NO
continuous	G-Walk|Normal|Average|SwingDuration	Locomotion	physical ability	0.0837437	0.0273834	0.140104	0.0287117	2.91671	0.0036377	794	78.1928	yes	NO
continuous	G-Walk|Normal|Average|SwingDuration-L	Locomotion	physical ability	0.0402811	-0.0178152	0.0983774	0.0295961	1.36103	0.173893	794	78.1928	yes	NO
continuous	G-Walk|Normal|Average|SwingDuration-R	Locomotion	physical ability	0.101766	0.0456276	0.157905	0.0285987	3.55841	0.000395368	794	78.1928	yes	NO
continuous	G-Walk|Normal|Average|DoubleSupportDuration	Locomotion	physical ability	-0.080385	-0.138887	-0.0218832	0.0298027	-2.69724	0.00714071	794	78.1928	yes	NO
continuous	G-Walk|Normal|Average|SingleSupportDuration	Locomotion	physical ability	0.083808	0.0273742	0.140242	0.0287491	2.91515	0.00365576	794	78.1928	yes	NO
continuous	G-Walk|Normal|Average|Backward/Backward Tilt 1	Locomotion	physical ability	0.00547587	-0.0520602	0.0630119	0.0293107	0.186822	0.851848	794	78.1928	yes	NO
continuous	G-Walk|Normal|Average|Backward/Backward Tilt 2	Locomotion	physical ability	-0.0257605	-0.0822091	0.0306882	0.0287568	-0.895806	0.370629	794	78.1928	yes	NO
continuous	G-Walk|Normal|Average|Backward/Backward Tilt 3	Locomotion	physical ability	-0.0255745	-0.082512	0.031363	0.0290058	-0.881704	0.378205	794	78.1928	yes	NO
continuous	G-Walk|Normal|Average|Lateral Bend 1	Locomotion	physical ability	-0.0207244	-0.079037	0.0375881	0.0297062	-0.697646	0.485604	794	78.1928	yes	NO
continuous	G-Walk|Normal|Average|Lateral Bend 2	Locomotion	physical ability	0.0410473	-0.0154548	0.0975495	0.028784	1.42605	0.15425	794	78.1928	yes	NO
continuous	G-Walk|Normal|Average|Lateral Bend 3	Locomotion	physical ability	0.0363543	-0.0210231	0.0937316	0.0292298	1.24374	0.213965	794	78.1928	yes	NO
continuous	G-Walk|Normal|Average|Turn 1	Locomotion	physical ability	-0.00104839	-0.0592535	0.0571567	0.0296515	-0.035357	0.971804	794	78.1928	yes	NO
continuous	G-Walk|Normal|Average|Turn 2	Locomotion	physical ability	0.00689957	-0.0511957	0.0649948	0.0295956	0.233129	0.815722	794	78.1928	yes	NO
continuous	G-Walk|Normal|Average|Turn 3	Locomotion	physical ability	0.00511327	-0.0533522	0.0635788	0.0297842	0.171677	0.863735	794	78.1928	yes	NO
continuous	G-Walk|Max|Average|Speed	Locomotion	physical ability	-0.0326147	-0.0883875	0.0231581	0.0284124	-1.14791	0.251355	793	78.2203	yes	NO
continuous	G-Walk|Max|Average|Cadence	Locomotion	physical ability	-0.0612258	-0.116023	-0.00642871	0.0279153	-2.19327	0.0285792	793	78.2203	yes	NO
continuous	G-Walk|Max|Average|StrideLength	Locomotion	physical ability	0.00371978	-0.0483765	0.055816	0.0265394	0.14016	0.888569	793	78.2203	yes	NO
continuous	G-Walk|Max|Average|StepLength-L	Locomotion	physical ability	-0.00884738	-0.0634261	0.0457314	0.0278041	-0.318204	0.750414	793	78.2203	yes	NO
continuous	G-Walk|Max|Average|StepLength-R	Locomotion	physical ability	0.0116253	-0.0413567	0.0646073	0.0269907	0.430716	0.666793	793	78.2203	yes	NO
continuous	G-Walk|Max|Average|%StrideLength	Locomotion	physical ability	0.00294436	-0.0544484	0.0603372	0.0292377	0.100704	0.919811	793	78.2203	yes	NO
continuous	G-Walk|Max|Average|GaitCycleDuration	Locomotion	physical ability	0.0607851	0.00604335	0.115527	0.0278872	2.17968	0.029576	793	78.2203	yes	NO
continuous	G-Walk|Max|Average|StepDuration-L	Locomotion	physical ability	0.0674425	0.0125393	0.122346	0.0279694	2.4113	0.0161234	793	78.2203	yes	NO
continuous	G-Walk|Max|Average|StepDuration-R	Locomotion	physical ability	0.0496463	-0.00424359	0.103536	0.0274532	1.8084	0.0709249	793	78.2203	yes	NO
continuous	G-Walk|Max|Average|StanceDuration	Locomotion	physical ability	-0.0564448	-0.116562	0.0036721	0.0306254	-1.84307	0.0656935	793	78.2203	yes	NO
continuous	G-Walk|Max|Average|StanceDuration-L	Locomotion	physical ability	-0.0152425	-0.0751257	0.0446406	0.0305062	-0.499653	0.617459	792	78.2477	yes	NO
continuous	G-Walk|Max|Average|StanceDuration-R	Locomotion	physical ability	-0.0773183	-0.13668	-0.0179562	0.0302409	-2.55675	0.0107516	793	78.2203	yes	NO
continuous	G-Walk|Max|Average|SwingDuration	Locomotion	physical ability	0.0625909	0.00659619	0.118586	0.0285254	2.19421	0.0285109	793	78.2203	yes	NO
continuous	G-Walk|Max|Average|SwingDuration-L	Locomotion	physical ability	0.0216061	-0.0349749	0.078187	0.0288241	0.749584	0.453729	793	78.2203	yes	NO
continuous	G-Walk|Max|Average|SwingDuration-R	Locomotion	physical ability	0.0738558	0.0174578	0.130254	0.0287309	2.57061	0.0103344	793	78.2203	yes	NO
continuous	G-Walk|Max|Average|DoubleSupportDuration	Locomotion	physical ability	-0.0615033	-0.120855	-0.0021515	0.0302357	-2.03413	0.0422722	793	78.2203	yes	NO
continuous	G-Walk|Max|Average|SingleSupportDuration	Locomotion	physical ability	0.0629354	0.00675177	0.119119	0.0286217	2.19887	0.0281766	793	78.2203	yes	NO
continuous	G-Walk|Max|Average|Backward/Backward Tilt 1	Locomotion	physical ability	-0.02388	-0.0793345	0.0315745	0.0282502	-0.845303	0.398198	792	78.2477	yes	NO
continuous	G-Walk|Max|Average|Backward/Backward Tilt 2	Locomotion	physical ability	-0.00940368	-0.0660711	0.0472637	0.0288681	-0.325747	0.744703	792	78.2477	yes	NO
continuous	G-Walk|Max|Average|Backward/Backward Tilt 3	Locomotion	physical ability	0.00352923	-0.0535345	0.060593	0.02907	0.121405	0.903401	792	78.2477	yes	NO
continuous	G-Walk|Max|Average|Lateral Bend 1	Locomotion	physical ability	-0.037496	-0.0967045	0.0217125	0.0301626	-1.24313	0.214189	792	78.2477	yes	NO
continuous	G-Walk|Max|Average|Lateral Bend 2	Locomotion	physical ability	0.040867	-0.0179901	0.0997241	0.0299836	1.36298	0.173278	792	78.2477	yes	NO
continuous	G-Walk|Max|Average|Lateral Bend 3	Locomotion	physical ability	0.0287113	-0.0305027	0.0879253	0.0301654	0.951798	0.341491	792	78.2477	yes	NO
continuous	G-Walk|Max|Average|Turn 1	Locomotion	physical ability	0.00278698	-0.0568129	0.0623868	0.0303619	0.0917919	0.926887	792	78.2477	yes	NO
continuous	G-Walk|Max|Average|Turn 2	Locomotion	physical ability	-0.00168449	-0.0618728	0.0585038	0.0306617	-0.054938	0.956202	792	78.2477	yes	NO
continuous	G-Walk|Max|Average|Turn 3	Locomotion	physical ability	0.000265494	-0.0597914	0.0603224	0.0305948	0.00867777	0.993078	792	78.2477	yes	NO
binomial	Indefinite complaint|Tired easily	Questionnaire	Questionnaire	1.04297	0.980395	1.10955	0.0315705	1.33279	0.1826	3641	0	yes	NO
binomial	Indefinite complaint|Headache	Questionnaire	Questionnaire	0.943607	0.87245	1.02057	0.0400028	-1.45104	0.146768	3641	0	yes	NO
binomial	Indefinite complaint|Sleep disruption	Questionnaire	Questionnaire	1.03637	0.969478	1.10788	0.0340436	1.04945	0.293972	3641	0	yes	NO
binomial	Indefinite complaint|Depression	Questionnaire	Questionnaire	0.982714	0.913074	1.05767	0.0375014	-0.464965	0.641957	3641	0	yes	NO
binomial	Indefinite complaint|Cough	Questionnaire	Questionnaire	0.962188	0.890914	1.03916	0.0392671	-0.981627	0.326284	3641	0	yes	NO
binomial	Indefinite complaint|Chest pain	Questionnaire	Questionnaire	1.01043	0.907069	1.12557	0.0550589	0.188471	0.850507	3641	0	yes	NO
binomial	Indefinite complaint|Palpitations	Questionnaire	Questionnaire	1.10076	1.01385	1.19511	0.0419628	2.28767	0.0221569	3641	0	yes	NO
binomial	Indefinite complaint|Gasping	Questionnaire	Questionnaire	1.05494	0.967705	1.15004	0.0440383	1.21453	0.224546	3641	0	yes	NO
binomial	Indefinite complaint|Arrhythmia	Questionnaire	Questionnaire	1.03517	0.939841	1.14016	0.0492898	0.701191	0.483184	3641	0	yes	NO
binomial	Indefinite complaint|Swollenness	Questionnaire	Questionnaire	1.07616	1.00268	1.15504	0.0360864	2.0341	0.0419413	3641	0	yes	NO
binomial	Indefinite complaint|Abdominalgia	Questionnaire	Questionnaire	0.988197	0.89852	1.08682	0.0485383	-0.244619	0.806752	3641	0	yes	NO
binomial	Indefinite complaint|Loss of appetite	Questionnaire	Questionnaire	0.998429	0.901202	1.10615	0.0522733	-0.0300825	0.976001	3641	0	yes	NO
binomial	Indefinite complaint|Nausea	Questionnaire	Questionnaire	0.799785	0.655503	0.975824	0.101501	-2.20108	0.0277305	3641	0	yes	NO
binomial	Indefinite complaint|Frequent urination	Questionnaire	Questionnaire	0.988507	0.925898	1.05535	0.0333843	-0.346257	0.729149	3641	0	yes	NO
binomial	Indefinite complaint|Backache	Questionnaire	Questionnaire	0.985703	0.927788	1.04723	0.0308946	-0.466105	0.64114	3641	0	yes	NO
binomial	Medical history|Hypertension	Questionnaire	Questionnaire	0.971668	0.908007	1.03979	0.0345727	-0.831335	0.405784	3641	0	yes	NO
binomial	Medical history|Hyperlipidemia	Questionnaire	Questionnaire	1.0323	0.966576	1.1025	0.033566	0.947167	0.343554	3641	0	yes	NO
binomial	Medical history|Type 2 diabetes mellitus	Questionnaire	Questionnaire	1.01679	0.91552	1.12927	0.0535301	0.311116	0.755712	3641	0	yes	NO
binomial	Medical history|Type 1 diabetes mellitus	Questionnaire	Questionnaire	0.998736	0.626641	1.59178	0.237819	-0.00531904	0.995756	3641	0	yes	NO
binomial	Medical history|Stroke	Questionnaire	Questionnaire	1.11083	0.929915	1.32694	0.0906998	1.15883	0.246523	3641	0	yes	NO
binomial	Medical history|Angina pectoris/myocardial infarction	Questionnaire	Questionnaire	1.16434	1.02646	1.32074	0.0643047	2.36616	0.0179736	3641	0	yes	NO
binomial	Medical history|Gout	Questionnaire	Questionnaire	1.0216	0.860325	1.21311	0.0876632	0.243789	0.807394	3641	0	yes	NO
binomial	Medical history|Collagenosis	Questionnaire	Questionnaire	1.34759	1.0568	1.71838	0.124016	2.40546	0.016152	3641	0	yes	NO
binomial	Medical history|Chronic renal failure	Questionnaire	Questionnaire	1.92058	1.48534	2.48335	0.131115	4.97752	6.44048e-07	3641	0	yes	YES
binomial	Medical history|Renal disease	Questionnaire	Questionnaire	0.916484	0.78083	1.0757	0.0817295	-1.06707	0.285941	3641	0	yes	NO
binomial	Medical history|Hepatitis/cirrhosis	Questionnaire	Questionnaire	0.93818	0.792774	1.11026	0.0859221	-0.742686	0.457672	3641	0	yes	NO
binomial	Medical history|Osteoporosis	Questionnaire	Questionnaire	0.965247	0.875783	1.06385	0.0496259	-0.71276	0.475994	3641	0	yes	NO
binomial	Medical history|Anemia	Questionnaire	Questionnaire	1.04653	0.970395	1.12864	0.0385371	1.18014	0.237946	3641	0	yes	NO
binomial	Treatment|dialysis	Questionnaire	Questionnaire	1.48471	1.15888	1.90213	0.12641	3.12647	0.00176918	3641	0	yes	NO
binomial	Treatment|pacemaker	Questionnaire	Questionnaire	1.14977	0.796991	1.65869	0.186978	0.74639	0.455432	3641	0	yes	NO
binomial	Medication|Antihypertensive	Questionnaire	Questionnaire	0.963744	0.898751	1.03344	0.0356228	-1.03668	0.299885	3641	0	yes	NO
binomial	Medication|Insulin	Questionnaire	Questionnaire	1.05841	0.713869	1.56925	0.200936	0.282529	0.777538	3641	0	yes	NO
binomial	Medication|Oral antihyperglycemic	Questionnaire	Questionnaire	1.04125	0.927455	1.169	0.0590468	0.684516	0.493649	3641	0	yes	NO
binomial	Medication|Antihyperlipidemia	Questionnaire	Questionnaire	1.05078	0.980217	1.12643	0.0354694	1.39662	0.162528	3641	0	yes	NO
binomial	Medication|Anticoagulation	Questionnaire	Questionnaire	1.18528	1.07674	1.30478	0.0490051	3.46868	0.000523017	3641	0	yes	NO
binomial	Medication|Antipyretic analgesia	Questionnaire	Questionnaire	0.993233	0.873563	1.1293	0.0655036	-0.103658	0.91744	3641	0	yes	NO
binomial	Medication|Sleep Induction	Questionnaire	Questionnaire	1.08267	0.985	1.19003	0.0482396	1.64667	0.0996261	3641	0	yes	NO
binomial	Medication|Anxiolytic/antidepressant	Questionnaire	Questionnaire	1.10909	0.940056	1.30851	0.0843646	1.22725	0.21973	3641	0	yes	NO
binomial	Medication|Antiepileptic	Questionnaire	Questionnaire	0.880893	0.547817	1.41648	0.242349	-0.523292	0.600771	3641	0	yes	NO
binomial	Medication|Anti-osteoporosis	Questionnaire	Questionnaire	1.00313	0.902768	1.11464	0.0537815	0.0580237	0.95373	3641	0	yes	NO
binomial	Medication|Steroid	Questionnaire	Questionnaire	1.26526	1.02456	1.56252	0.107665	2.18531	0.0288661	3641	0	yes	NO
binomial	Medication|Antiallergic	Questionnaire	Questionnaire	1.07691	0.917978	1.26336	0.0814698	0.909494	0.363089	3641	0	yes	NO
binomial	Medication|Inhalers	Questionnaire	Questionnaire	0.96498	0.763652	1.21939	0.119387	-0.298589	0.765253	3641	0	yes	NO
binomial	Medication|Anti-reflux esophagitis	Questionnaire	Questionnaire	1.09908	0.957529	1.26156	0.070345	1.34301	0.179269	3641	0	yes	NO
binomial	Medication|Other	Questionnaire	Questionnaire	1.00362	0.928592	1.0847	0.039642	0.0910913	0.92742	3641	0	yes	NO
binomial	OSAS|Sleep Apnea	Questionnaire	Questionnaire	0.935902	0.761347	1.15048	0.105319	-0.628988	0.529357	3641	0	yes	NO
continuous	PSQI-4|self reported sleep duration	Questionnaire	Questionnaire	-0.00842709	-0.0375904	0.0207362	0.0148745	-0.566545	0.571059	3621	0.5493	yes	NO
continuous	PSQI-5|Total	Questionnaire	Questionnaire	-0.0154319	-0.0425858	0.011722	0.0138497	-1.11424	0.265249	3641	0	yes	NO
ordinal	PSQI-6|quality of sleep	Questionnaire	Questionnaire	0.0719676	0.0429184	0.101017	0.0148164	4.85731	1.24005e-06	3641	0	yes	YES
ordinal	PSQI-7|sleeping pills	Questionnaire	Questionnaire	-0.0760032	-0.107615	-0.0443911	0.0161236	-4.71379	2.52255e-06	3641	0	yes	YES
ordinal	PSQI-8|daily drowsiness	Questionnaire	Questionnaire	0.0773902	0.0494908	0.10529	0.0142299	5.43857	5.72472e-08	3641	0	yes	YES
ordinal	PSQI-9|Difficulty sustaining motivation	Questionnaire	Questionnaire	-0.0543281	-0.0850413	-0.0236148	0.0156651	-3.46809	0.000530245	3641	0	yes	NO
continuous	PSQ total score	Questionnaire	Questionnaire	0.0192371	-0.0109159	0.0493902	0.0153794	1.25084	0.211073	3615	0.71409	yes	NO
continuous	Epworth sleepiness Scale score	Questionnaire	Questionnaire	0.0149127	-0.0140641	0.0438895	0.0147794	1.00902	0.313034	3641	0	yes	NO
binomial	Health motivation|Do you engage in light sweaty physical activity for at least 30 minutes at least 2 days a week for at least 1 year?	Questionnaire	Questionnaire	0.935336	0.874941	0.9999	0.0340563	-1.9629	0.0496574	3641	0	yes	NO
binomial	Health motivation|Do you walk or engage in similar physical activity for at least 1 hour per day in your daily life?	Questionnaire	Questionnaire	0.957979	0.901029	1.01853	0.0312702	-1.37285	0.169798	3641	0	yes	NO
binomial	Health motivation|Do you walk faster than your peers of the same age?	Questionnaire	Questionnaire	0.899948	0.846687	0.956559	0.0311259	-3.38685	0.000707013	3641	0	yes	NO
binomial	Health motivation|Do you eat dinner within 2 hours before bedtime at least 3 times a week?	Questionnaire	Questionnaire	1.01629	0.942832	1.09547	0.0382781	0.422095	0.672956	3641	0	yes	NO
binomial	Health motivation|Do you have a snack (an evening meal other than 3 meals) after dinner at least 3 times a week?	Questionnaire	Questionnaire	1.03328	0.957741	1.11477	0.038732	0.845166	0.398018	3641	0	yes	NO
binomial	Health motivation|Do you skip breakfast at least 3 times a week?	Questionnaire	Questionnaire	0.962068	0.837718	1.10488	0.0706154	-0.547618	0.583954	3641	0	yes	NO
binomial	Health motivation|Do you get enough rest through sleep?	Questionnaire	Questionnaire	1.01004	0.9458	1.07865	0.03353	0.298048	0.765667	3641	0	yes	NO
continuous	ICIQ-SF	Questionnaire	Questionnaire	0.0345459	0.0144814	0.0546104	0.0102338	3.37568	0.000744069	3641	0	yes	NO
continuous	Loco25|total score	Questionnaire	Questionnaire	-0.0466578	-0.0803149	-0.0130008	0.0171628	-2.71854	0.00660855	2200	39.577	yes	NO
ordinal	Knee Pain|discomfort	Questionnaire	Questionnaire	-0.052235	-0.0826766	-0.0217934	0.0155265	-3.36424	0.000775495	3641	0	yes	NO
continuous	Knee Pain|walking on level ground	Questionnaire	Questionnaire	0.00345739	-0.0193141	0.0262289	0.0116145	0.297679	0.765965	3641	0	yes	NO
continuous	Knee Pain|walking on stairs/hill	Questionnaire	Questionnaire	0.000697932	-0.023381	0.0247769	0.0122813	0.0568288	0.954685	3641	0	yes	NO
continuous	Knee Pain|sitting	Questionnaire	Questionnaire	0.00441782	-0.0197458	0.0285815	0.0123245	0.358457	0.720022	3641	0	yes	NO
continuous	Knee Pain|lying down	Questionnaire	Questionnaire	0.00805916	-0.0159797	0.032098	0.0122609	0.657307	0.511025	3641	0	yes	NO
continuous	Knee Pain|wake up	Questionnaire	Questionnaire	0.0115825	-0.0129023	0.0360672	0.0124883	0.927464	0.353747	3641	0	yes	NO
continuous	Knee Pain|houseworking	Questionnaire	Questionnaire	0.00525274	-0.0190172	0.0295227	0.0123787	0.424335	0.671346	3641	0	yes	NO
continuous	Knee Pain|during recreational activities	Questionnaire	Questionnaire	-0.000151496	-0.0249353	0.0246323	0.0126408	-0.0119847	0.990438	3641	0	yes	NO
continuous	CESD|Total score	Questionnaire	Questionnaire	0.0146158	-0.0153029	0.0445345	0.0152598	0.957795	0.33823	3641	0	yes	NO
binomial	respiratory|Chronic cough	Questionnaire	Questionnaire	0.929031	0.842141	1.02489	0.0501003	-1.46931	0.141749	3641	0	yes	NO
binomial	respiratory|Allergic rhinitis	Questionnaire	Questionnaire	1.01959	0.95456	1.08905	0.0336248	0.576911	0.563999	3641	0	yes	NO
binomial	respiratory|Sputum	Questionnaire	Questionnaire	1.03775	0.911086	1.18203	0.0664181	0.557962	0.57687	3641	0	yes	NO
binomial	Pets|Dog	Questionnaire	Questionnaire	0.991402	0.907786	1.08272	0.0449556	-0.192075	0.847684	3641	0	yes	NO
binomial	Pets|Cat	Questionnaire	Questionnaire	0.947173	0.839443	1.06873	0.0616047	-0.881001	0.378317	3641	0	yes	NO
binomial	Pets|Hamster	Questionnaire	Questionnaire	0.989289	0.823416	1.18858	0.0936372	-0.115004	0.908442	3641	0	yes	NO
binomial	Pets|Birds	Questionnaire	Questionnaire	0.875442	0.721934	1.06159	0.0983664	-1.35236	0.176261	3641	0	yes	NO
binomial	Pets|Others	Questionnaire	Questionnaire	0.893509	0.70841	1.12697	0.118438	-0.950697	0.341758	3641	0	yes	NO
continuous	FSSG score	Questionnaire	Questionnaire	0.0195584	-0.00865343	0.0477702	0.0143893	1.35924	0.174156	3641	0	yes	NO
binomial	GERD	Questionnaire	Questionnaire	1.03217	0.96152	1.10802	0.0361779	0.875324	0.381398	3641	0	yes	NO
ordinal	Frequency of tooth brushing	Questionnaire	Questionnaire	0.0151417	-0.0146531	0.0449364	0.0151966	0.996384	0.31913	3641	0	yes	NO
ordinal	Feelings|health status	Questionnaire	Questionnaire	0.0300355	0.00065951	0.0594116	0.0149831	2.00463	0.0450762	3641	0	yes	NO
ordinal	Feelings|daily activities|physical reasons	Questionnaire	Questionnaire	-0.00513348	-0.0363824	0.0261154	0.0159383	-0.322084	0.747407	3640	0.027465	yes	NO
ordinal	Feelings|work chores	Questionnaire	Questionnaire	0.00897583	-0.0219801	0.0399317	0.0157889	0.568491	0.569737	3640	0.027465	yes	NO
ordinal	Feelings|physical pain	Questionnaire	Questionnaire	0.045899	0.0158532	0.0759448	0.0153247	2.99511	0.00276199	3640	0.027465	yes	NO
ordinal	Feelings|energy	Questionnaire	Questionnaire	-0.0433854	-0.0730298	-0.0137411	0.0151199	-2.86943	0.00413588	3640	0.027465	yes	NO
ordinal	Feelings|socializing	Questionnaire	Questionnaire	0.0368903	0.0059379	0.0678427	0.0157871	2.33674	0.0195067	3640	0.027465	yes	NO
ordinal	Feelings|psychological problems	Questionnaire	Questionnaire	-0.00541781	-0.034153	0.0233174	0.0146562	-0.36966	0.711657	3640	0.027465	yes	NO
ordinal	Feelings|daily activities|psychological reasons	Questionnaire	Questionnaire	-0.0403706	-0.0694689	-0.0112724	0.0148414	-2.72014	0.00655651	3640	0.027465	yes	NO
ordinal	Feelings|nervousness	Questionnaire	Questionnaire	-0.0138372	-0.0428744	0.0152	0.0148102	-0.934298	0.350212	3640	0.027465	yes	NO
ordinal	Feelings|depressed mood	Questionnaire	Questionnaire	-0.00163374	-0.0306479	0.0273804	0.0147985	-0.110399	0.912099	3640	0.027465	yes	NO
ordinal	Feelings|calm mood	Questionnaire	Questionnaire	0.0193125	-0.0100034	0.0486284	0.0149524	1.2916	0.196579	3640	0.027465	yes	NO
ordinal	Feelings|depressed	Questionnaire	Questionnaire	-0.00216749	-0.031088	0.026753	0.0147507	-0.146941	0.883187	3640	0.027465	yes	NO
ordinal	Feelings|pleasant mood	Questionnaire	Questionnaire	0.0341313	0.00485029	0.0634122	0.0149346	2.28539	0.0223475	3640	0.027465	yes	NO
ordinal	Meals|breakfast|staple meal	Questionnaire	Questionnaire	0.0376744	0.00896004	0.0663888	0.0146456	2.57241	0.0101387	3640	0.027465	yes	NO
ordinal	Meals|breakfast|Rice|Frequency	Questionnaire	Questionnaire	-0.0492851	-0.0786615	-0.0199087	0.0149832	-3.28935	0.00101376	3640	0.027465	yes	NO
ordinal	Meals|breakfast|Breads|Frequency	Questionnaire	Questionnaire	0.0422031	0.0125127	0.0718935	0.0151434	2.7869	0.00534917	3640	0.027465	yes	NO
ordinal	Meals|breakfast|Noodle|Frequency	Questionnaire	Questionnaire	0.115467	0.0865132	0.14442	0.0147674	7.81899	6.92186e-15	3640	0.027465	yes	YES
ordinal	Meals|Lunch|Rice|Frequency	Questionnaire	Questionnaire	-0.0382788	-0.0668786	-0.00967901	0.0145872	-2.62415	0.00872295	3640	0.027465	yes	NO
ordinal	Meals|Lunch|Breads|Frequency	Questionnaire	Questionnaire	0.0356366	0.00686922	0.0644041	0.0146726	2.42878	0.0151978	3640	0.027465	yes	NO
ordinal	Meals|Lunch|Noodle|Frequency	Questionnaire	Questionnaire	0.0249401	-0.00354982	0.05343	0.0145311	1.71632	0.0861877	3640	0.027465	yes	NO
ordinal	Meals|Dinner|Rice|Frequency	Questionnaire	Questionnaire	-0.0313111	-0.059097	-0.00352522	0.014172	-2.20936	0.0272116	3640	0.027465	yes	NO
ordinal	Meals|Dinner|Breads|Frequency	Questionnaire	Questionnaire	0.064154	0.0358534	0.0924547	0.0144346	4.44447	9.07343e-06	3640	0.027465	yes	YES
ordinal	Meals|Dinner|Noodle|Frequency	Questionnaire	Questionnaire	0.0446207	0.0158374	0.073404	0.0146807	3.03941	0.00238731	3640	0.027465	yes	NO
ordinal	Foods|margarine	Questionnaire	Questionnaire	0.0355527	0.00653039	0.0645751	0.0148027	2.40178	0.0163654	3640	0.027465	yes	NO
ordinal	Foods|butter	Questionnaire	Questionnaire	0.0959236	0.0673243	0.124523	0.0145869	6.57602	5.5213e-11	3640	0.027465	yes	YES
ordinal	Foods|milk	Questionnaire	Questionnaire	0.0120364	-0.0180682	0.0421411	0.0153547	0.783895	0.433153	3640	0.027465	yes	NO
ordinal	Foods|yogurt	Questionnaire	Questionnaire	0.00686034	-0.0233476	0.0370683	0.0154074	0.445263	0.656156	3640	0.027465	yes	NO
ordinal	Foods|miso soup	Questionnaire	Questionnaire	-0.00950627	-0.0393547	0.0203421	0.015224	-0.624427	0.532387	3640	0.027465	yes	NO
ordinal	Foods|cold tofu	Questionnaire	Questionnaire	-0.0476385	-0.0780246	-0.0172525	0.0154982	-3.07381	0.00212912	3640	0.027465	yes	NO
ordinal	Foods|natto, soybeans	Questionnaire	Questionnaire	0.0227409	-0.00734463	0.0528265	0.015345	1.48198	0.138432	3640	0.027465	yes	NO
ordinal	Foods|egg	Questionnaire	Questionnaire	0.0214904	-0.00823429	0.0512151	0.0151609	1.41749	0.156426	3640	0.027465	yes	NO
ordinal	Foods|chicken	Questionnaire	Questionnaire	0.0352946	0.00519461	0.0653945	0.0153523	2.29898	0.0215627	3640	0.027465	yes	NO
ordinal	Foods|beef, pork	Questionnaire	Questionnaire	0.0153901	-0.0148233	0.0456034	0.0154101	0.9987	0.318007	3640	0.027465	yes	NO
ordinal	Foods|liver	Questionnaire	Questionnaire	-0.0167548	-0.0475278	0.0140183	0.0156956	-1.06748	0.285825	3640	0.027465	yes	NO
ordinal	Foods|ham, sausage, salami, bacon	Questionnaire	Questionnaire	0.00901815	-0.0203906	0.0384269	0.0149997	0.601221	0.547731	3640	0.027465	yes	NO
ordinal	Foods|fish	Questionnaire	Questionnaire	-0.0023304	-0.0323612	0.0277004	0.015317	-0.152145	0.879081	3640	0.027465	yes	NO
ordinal	Foods|bone-in Fish	Questionnaire	Questionnaire	-0.0372574	-0.0678066	-0.00670819	0.0155814	-2.39114	0.0168466	3640	0.027465	yes	NO
ordinal	Foods|tuna	Questionnaire	Questionnaire	-0.0546975	-0.0848961	-0.0244989	0.0154026	-3.55118	0.000388362	3640	0.027465	yes	NO
ordinal	Foods|squid,shrimp,crab,octopus	Questionnaire	Questionnaire	-0.0238248	-0.0539229	0.00627337	0.0153514	-1.55196	0.120758	3640	0.027465	yes	NO
ordinal	Foods|shellfish	Questionnaire	Questionnaire	-0.040702	-0.0704828	-0.0109212	0.0151895	-2.67961	0.00740395	3640	0.027465	yes	NO
ordinal	Foods|cod roe, salmon roe	Questionnaire	Questionnaire	0.0410873	0.0116275	0.0705471	0.0150258	2.73445	0.00627863	3640	0.027465	yes	NO
ordinal	Foods|chikuwa, kamaboko	Questionnaire	Questionnaire	-0.0230332	-0.0528866	0.00682031	0.0152266	-1.5127	0.130444	3640	0.027465	yes	NO
ordinal	Foods|gammodoki,namaage, atsuage	Questionnaire	Questionnaire	-0.00443149	-0.0347112	0.0258482	0.015444	-0.28694	0.774175	3640	0.027465	yes	NO
ordinal	Foods|potato, taro, sweet potato	Questionnaire	Questionnaire	0.00174542	-0.0285766	0.0320675	0.0154656	0.112859	0.910149	3640	0.027465	yes	NO
ordinal	Foods|pumpkin	Questionnaire	Questionnaire	0.00647537	-0.0240456	0.0369963	0.015567	0.415968	0.677458	3640	0.027465	yes	NO
ordinal	Foods|carrot	Questionnaire	Questionnaire	0.0142879	-0.0155322	0.044108	0.0152096	0.939401	0.347587	3640	0.027465	yes	NO
ordinal	Foods|broccoli	Questionnaire	Questionnaire	-0.0108967	-0.0405521	0.0187588	0.0151256	-0.720412	0.471318	3640	0.027465	yes	NO
ordinal	Foods|green & yellow vegetables	Questionnaire	Questionnaire	0.00933482	-0.0205125	0.0391822	0.0152235	0.613187	0.539791	3640	0.027465	yes	NO
ordinal	Foods|other green & yellow vegetables	Questionnaire	Questionnaire	0.000997147	-0.0292356	0.0312299	0.01542	0.0646656	0.948444	3640	0.027465	yes	NO
ordinal	Foods|cabbage	Questionnaire	Questionnaire	-0.0116254	-0.0416433	0.0183924	0.0153104	-0.759315	0.447714	3640	0.027465	yes	NO
ordinal	Foods|daikon	Questionnaire	Questionnaire	-0.00161511	-0.031921	0.0286908	0.0154573	-0.104488	0.916788	3640	0.027465	yes	NO
ordinal	Foods|dried radish	Questionnaire	Questionnaire	-0.0245466	-0.0548426	0.00574947	0.0154523	-1.58854	0.112252	3640	0.027465	yes	NO
ordinal	Foods|gobo, bamboo shoots	Questionnaire	Questionnaire	-0.0164924	-0.0468008	0.0138161	0.0154586	-1.06687	0.286101	3640	0.027465	yes	NO
ordinal	Foods|other light-colored vegetables	Questionnaire	Questionnaire	-0.0042114	-0.034234	0.0258112	0.0153128	-0.275024	0.783313	3640	0.027465	yes	NO
ordinal	Foods|mushrooms	Questionnaire	Questionnaire	0.00466758	-0.0254323	0.0347675	0.0153523	0.304032	0.761121	3640	0.027465	yes	NO
ordinal	Foods|seaweed	Questionnaire	Questionnaire	0.0081728	-0.0216686	0.0380142	0.0152204	0.536963	0.591326	3640	0.027465	yes	NO
ordinal	Foods|mayonnaise	Questionnaire	Questionnaire	-0.0147445	-0.0439146	0.0144257	0.0148781	-0.99102	0.321742	3640	0.027465	yes	NO
ordinal	Foods|fried	Questionnaire	Questionnaire	0.00583825	-0.0241292	0.0358057	0.0152847	0.381967	0.702508	3640	0.027465	yes	NO
ordinal	Foods|stir fly	Questionnaire	Questionnaire	-0.00227916	-0.0324682	0.0279099	0.0153978	-0.148019	0.882336	3640	0.027465	yes	NO
ordinal	Foods|orange, grapefruit	Questionnaire	Questionnaire	0.0119213	-0.0186292	0.0424718	0.0155821	0.765063	0.444284	3640	0.027465	yes	NO
ordinal	Foods|other fruits	Questionnaire	Questionnaire	-0.00587854	-0.036002	0.024245	0.0153643	-0.38261	0.702031	3640	0.027465	yes	NO
ordinal	Foods|peanuts, almonds	Questionnaire	Questionnaire	-0.0687761	-0.0992827	-0.0382694	0.0155597	-4.42013	1.0152e-05	3640	0.027465	yes	YES
ordinal	Foods|pastry	Questionnaire	Questionnaire	0.0453235	0.0157189	0.0749281	0.0150996	3.00163	0.00270366	3640	0.027465	yes	NO
ordinal	Foods|japanese sweets	Questionnaire	Questionnaire	0.00921039	-0.0213628	0.0397836	0.0155937	0.59065	0.554792	3640	0.027465	yes	NO
ordinal	Foods|green Tea	Questionnaire	Questionnaire	-0.0321081	-0.0615582	-0.00265799	0.0150208	-2.13757	0.0326182	3640	0.027465	yes	NO
ordinal	Foods|coffee	Questionnaire	Questionnaire	0.0502277	0.0199872	0.0804681	0.0154239	3.25647	0.0011384	3640	0.027465	yes	NO
binomial	Skin|dry skin	Questionnaire	Questionnaire	1.02405	0.962432	1.08962	0.0316646	0.750673	0.452849	3640	0.027465	yes	NO
binomial	Skin|atopic dermatitis	Questionnaire	Questionnaire	1.0823	0.944663	1.23998	0.0693949	1.13963	0.254439	3640	0.027465	yes	NO
binomial	Skin|alopecia areata	Questionnaire	Questionnaire	0.903437	0.774868	1.05334	0.0783249	-1.29651	0.1948	3640	0.027465	yes	NO
binomial	Skin|athlete's foot	Questionnaire	Questionnaire	1.01139	0.950597	1.07606	0.0316261	0.357976	0.720361	3640	0.027465	yes	NO
binomial	Skin|psoriasis	Questionnaire	Questionnaire	1.06697	0.918647	1.23925	0.076368	0.848851	0.395964	3640	0.027465	yes	NO
