# Supplementary material for: A phenome-wide association study (PheWAS) to identify the health impacts of 4-cresol sulfate in the Nagahama Study
Source: Sci Rep. 2023 Aug 25;13:13926. doi: 10.1038/s41598-023-40697-2 (PMC10457396; doi:10.1038/s41598-023-40697-2)
Supplement: Supplementary file 4 — Supplementary Table S3. [file 41598_2023_40697_MOESM4_ESM.xlsx]

## Sheet: Table S3
Table S3. Population statistics for 40 intermediate phenotypes significantly associated with 4-cresol sulfate among the four chronic diseases in the Nagahama study population. For continuous phenotypes, values are expressd as mean values ± standard deviation. For ordinal and binary traits, the percentages of each response are displayed. CKD, Chronic Kidney Disease (CKD); T2DM, Type 2 Diabetes Mel…
Data type	Categorization	Phenotype names	Phenotype details	CKD case		CKD control		T2DM case		T2DM control		MetS case		MetS control		NAFLD case		NAFLD control
				Sample size	Mean(se) or frequencies	Sample size	Mean(se) or frequencies	Sample size	Mean(se) or frequencies	Sample size	Mean(se) or frequencies	Sample size	Mean(se) or frequencies	Sample size	Mean(se) or frequencies	Sample size	Mean(se) or frequencies	Sample size	Mean(se) or frequencies
continuous	Central blood pressure	Sitting cSBP	mmHg	422	139.06(19.36)	3213	131.54(19.43)	190	138.32(18.46)	3275	131.73(19.44)	325	142.59(16.42)	3140	131.00(19.41)	104	137.50(19.07)	644	126.15(19.18)
continuous	Central blood pressure	Sitting SBP	mmHg	423	132.99(17.29)	3215	125.47(17.87)	190	134.07(15.99)	3278	125.57(17.85)	325	137.47(13.91)	3143	124.85(17.80)	105	131.22(17.23)	644	120.29(18.05)
continuous	Central blood pressure	Sitting DBP	mmHg	423	72.58(9.95)	3215	71.72(10.91)	190	71.74(10.44)	3278	71.75(10.84)	325	76.58(10.81)	3143	71.25(10.70)	105	68.71(10.40)	644	70.13(11.13)
continuous	Central blood pressure	Standing 1-min SBP	mmHg	416	131.63(18.02)	3170	125.67(17.98)	185	133.55(16.78)	3237	125.61(17.88)	318	137.20(16.08)	3104	124.90(17.69)	102	129.41(18.20)	642	120.86(17.63)
continuous	Central blood pressure	Standing 1-min DBP	mmHg	416	77.89(10.43)	3170	77.86(10.84)	185	76.61(10.73)	3237	77.89(10.79)	318	81.03(11.41)	3104	77.49(10.67)	102	75.92(10.95)	642	76.35(10.95)
continuous	Central blood pressure	Standing 3-min DBP	mmHg	416	78.31(10.59)	3166	77.94(10.59)	185	76.62(10.28)	3234	78.03(10.61)	317	81.18(11.21)	3102	77.63(10.48)	104	75.43(10.22)	636	76.86(10.64)
continuous	CAVI	Right-upper arm DBP	mmHg	424	82.88(9.30)	3207	80.52(10.70)	191	83.52(9.12)	3274	80.50(10.64)	325	86.00(9.68)	3140	80.12(10.52)	104	80.42(9.52)	644	77.65(10.94)
continuous	CAVI	Left-upper arm DBP	mmHg	423	84.10(9.72)	3211	81.97(10.75)	190	84.76(9.45)	3277	81.93(10.66)	326	87.53(9.28)	3141	81.51(10.59)	105	81.74(9.91)	644	79.27(10.86)
continuous	CAVI	Left-upper arm MBP	mmHg	423	103.11(12.88)	3211	98.92(12.88)	190	104.23(11.62)	3277	98.89(12.85)	326	106.15(10.92)	3141	98.46(12.81)	105	100.66(12.25)	644	95.25(12.94)
continuous	CAVI	Right-ankle SBP	mmHg	425	149.49(18.22)	3212	141.95(19.41)	191	152.12(17.52)	3277	141.87(19.28)	326	155.01(16.38)	3142	141.13(19.14)	105	144.72(17.62)	644	135.65(19.48)
continuous	CAVI	Right-ankle DBP	mmHg	425	76.35(8.94)	3212	74.93(9.72)	191	77.13(8.97)	3277	74.84(9.65)	326	79.90(9.10)	3142	74.45(9.53)	105	72.90(7.92)	644	72.32(9.67)
continuous	CAVI	Right-ankle MBP	mmHg	425	103.57(11.87)	3212	99.74(13.18)	191	105.49(11.53)	3277	99.63(13.07)	326	107.77(11.60)	3142	99.15(12.93)	105	100.54(11.27)	644	95.45(13.16)
continuous	CAVI	Left-ankle DBP	mmHg	425	77.53(9.33)	3213	76.43(9.96)	191	78.53(9.36)	3278	76.31(9.90)	325	81.54(9.66)	3144	75.90(9.76)	105	75.11(8.57)	644	74.03(10.12)
continuous	CAVI	Left-ankle MBP	mmHg	425	104.90(12.67)	3213	101.24(12.88)	191	107.34(12.66)	3278	101.11(12.78)	325	109.70(11.64)	3144	100.60(12.67)	105	102.34(11.07)	644	97.36(13.03)
binomial	Questionnaire	Chronic renal failure history	1: No, 2: Under treatment	425	1:0.98,2:0.02	3216	1:1.00,2:0.00	191	1:1.00,2:0.00	3279	1:1.00,2:0.00	326	1:0.99,2:0.01	3144	1:1.00,2:0.00	105	1:0.98,2:0.02	644	1:1.00,2:0.00
ordinal	Questionnaire	PSQI-6	0:Very good, 1:Fairly good, 2:Fairly bad, 3:Very bad	425	0:0.11,1:0.67,2:0.21,3:0.01	3216	0:0.07,1:0.65,2:0.26,3:0.02	191	0:0.10,1:0.68,2:0.20,3:0.02	3279	0:0.08,1:0.65,2:0.26,3:0.02	326	0:0.08,1:0.60,2:0.30,3:0.02	3144	0:0.08,1:0.66,2:0.25,3:0.02	105	0:0.12,1:0.60,2:0.28,3:0.00	644	0:0.08,1:0.61,2:0.29,3:0.01
ordinal	Questionnaire	PSQI-7	0:Not during the past month, 1: Less than once a week, 2: Once or twice a week, 3:Three or more times a week	425	0:0.82,1:0.03,2:0.02,3:0.13	3216	0:0.88,1:0.03,2:0.02,3:0.07	191	0:0.87,1:0.03,2:0.01,3:0.10	3279	0:0.88,1:0.03,2:0.02,3:0.07	326	0:0.85,1:0.03,2:0.03,3:0.09	3144	0:0.88,1:0.03,2:0.02,3:0.07	105	0:0.74,1:0.09,2:0.02,3:0.15	644	0:0.90,1:0.03,2:0.01,3:0.06
ordinal	Questionnaire	PSQI-8	0:Not during the past month, 1: Less than once a week, 2: Once or twice a week, 4:Three or more times a week	425	0:0.89,1:0.06,2:0.03,3:0.01	3216	0:0.80,1:0.12,2:0.05,3:0.02	191	0:0.86,1:0.08,2:0.04,3:0.02	3279	0:0.81,1:0.12,2:0.05,3:0.02	326	0:0.81,1:0.11,2:0.06,3:0.02	3144	0:0.81,1:0.12,2:0.05,3:0.02	105	0:0.92,1:0.06,2:0.01,3:0.01	644	0:0.77,1:0.14,2:0.06,3:0.03
ordinal	Questionnaire	Breakfast noodle intake	1:Few times/month, 2: 1-3 times/month, 3: 1-2 times/week, 4: 3-4 times/week, 5: 5-6 times/week, 6: Everyday	425	1:0.86,2:0.11,3:0.03,4:0.00,5:0.00,6:0.00	3215	1:0.89,2:0.08,3:0.03,4:0.00,5:0.00,6:0.00	191	1:0.89,2:0.08,3:0.02,4:0.00,5:0.00,6:0.01	3278	1:0.89,2:0.08,3:0.03,4:0.00,5:0.00,6:0.00	326	1:0.86,2:0.10,3:0.03,4:0.01,5:0.00,6:0.01	3143	1:0.89,2:0.08,3:0.02,4:0.00,5:0.00,6:0.00	105	1:0.88,2:0.10,3:0.02,4:0.00,5:0.00,6:0.00	644	1:0.89,2:0.08,3:0.02,4:0.00,5:0.00,6:0.00
ordinal	Questionnaire	Dinner bread intake	1:Few times/month, 2: 1-3 times/month, 3: 1-2 times/week, 4: 3-4 times/week, 5: 5-6 times/week, 6: Everyday	425	1:0.95,2:0.03,3:0.01,4:0.00,5:0.00,6:0.01	3215	1:0.92,2:0.05,3:0.02,4:0.00,5:0.00,6:0.01	191	1:0.94,2:0.04,3:0.02,4:0.00,5:0.00,6:0.01	3278	1:0.92,2:0.05,3:0.02,4:0.00,5:0.00,6:0.01	326	1:0.94,2:0.03,3:0.02,4:0.00,5:0.00,6:0.01	3143	1:0.92,2:0.05,3:0.02,4:0.00,5:0.00,6:0.01	105	1:0.90,2:0.07,3:0.01,4:0.00,5:0.00,6:0.02	644	1:0.90,2:0.07,3:0.02,4:0.00,5:0.00,6:0.00
ordinal	Questionnaire	Butter intake	1:Few times/month, 2: 1-3 times/month, 3: 1-2 times/week, 4: 3-4 times/week, 5: 5-6 times/week, 6: Once/day, 7: Twice/day, 8: More than 3 times/day	425	1:0.77,2:0.14,3:0.05,4:0.01,5:0.01,6:0.02,7:0.00,8:0.00	3215	1:0.76,2:0.14,3:0.05,4:0.02,5:0.01,6:0.02,7:0.00,8:0.00	191	1:0.81,2:0.09,3:0.07,4:0.01,5:0.00,6:0.03,7:0.00,8:0.00	3278	1:0.76,2:0.15,3:0.05,4:0.02,5:0.01,6:0.02,7:0.00,8:0.00	326	1:0.76,2:0.15,3:0.05,4:0.02,5:0.01,6:0.02,7:0.00,8:0.00	3143	1:0.76,2:0.14,3:0.05,4:0.02,5:0.01,6:0.02,7:0.00,8:0.00	105	1:0.82,2:0.12,3:0.02,4:0.01,5:0.01,6:0.02,7:0.00,8:0.00	644	1:0.74,2:0.16,3:0.06,4:0.02,5:0.01,6:0.02,7:0.00,8:0.00
ordinal	Questionnaire	Peanuts/almonds intake	1:Few times/month, 2: 1-3 times/month, 3: 1-2 times/week, 4: 3-4 times/week, 5: 5-6 times/week, 6: Once/day, 7: Twice/day, 8: More than 4 times/day	425	1:0.34,2:0.36,3:0.19,4:0.05,5:0.03,6:0.04,7:0.00,8:0.00	3215	1:0.37,2:0.38,3:0.14,4:0.06,5:0.02,6:0.02,7:0.00,8:0.00	191	1:0.31,2:0.40,3:0.19,4:0.05,5:0.03,6:0.02,7:0.00,8:0.00	3278	1:0.38,2:0.38,3:0.14,4:0.06,5:0.02,6:0.02,7:0.00,8:0.00	326	1:0.34,2:0.40,3:0.18,4:0.04,5:0.02,6:0.02,7:0.00,8:0.00	3143	1:0.37,2:0.37,3:0.14,4:0.06,5:0.02,6:0.02,7:0.00,8:0.00	105	1:0.32,2:0.41,3:0.14,4:0.06,5:0.03,6:0.04,7:0.00,8:0.00	644	1:0.42,2:0.37,3:0.11,4:0.05,5:0.01,6:0.03,7:0.00,8:0.00
ordinal	Urine test	Urinary blood	0:Undetected, 1:0.03mg/dL, 2:0.06mg/dL, 3:0.15mg/dL, 4:0.75mg/dL of hemoglobin level	421	0:0.70,1:0.23,2:0.06,3:0.01,4:0.00	3115	0:0.77,1:0.17,2:0.05,3:0.01,4:0.00	190	0:0.81,1:0.14,2:0.04,3:0.00,4:0.01	3181	0:0.75,1:0.18,2:0.05,3:0.01,4:0.00	325	0:0.80,1:0.14,2:0.05,3:0.00,4:0.01	3046	0:0.75,1:0.18,2:0.05,3:0.01,4:0.00	105	0:0.65,1:0.24,2:0.09,3:0.02,4:0.01	600	0:0.79,1:0.15,2:0.04,3:0.01,4:0.01
continuous	Urine test	Urinary pH	NA	421	6.22(0.87)	3115	6.34(0.85)	190	6.25(0.85)	3181	6.34(0.85)	325	6.31(0.85)	3046	6.33(0.85)	105	6.62(0.93)	600	6.33(0.84)
continuous	Urine test	Urinary Na+/K+ ratio	NA	421	2.56(1.47)	3115	2.93(1.71)	190	2.84(1.70)	3181	2.90(1.69)	325	3.08(2.07)	3046	2.88(1.64)	105	2.59(1.25)	600	3.04(1.73)
ordinal	Urine test	Urinary ketone bodies	1:Undetected, 2:10mg/dL, 3:30mg/dL, 4: 80mg/dL	421	1:1.00,2:0.00,3:0.00,4:0.00	3115	1:0.99,2:0.01,3:0.00,4:0.00	190	1:1.00,2:0.00,3:0.00,4:0.00	3181	1:0.99,2:0.01,3:0.00,4:0.00	325	1:1.00,2:0.00,3:0.00,4:0.00	3046	1:0.99,2:0.01,3:0.00,4:0.00	105	1:1.00,2:0.00,3:0.00,4:0.00	600	1:0.98,2:0.01,3:0.00,4:0.00
continuous	Blood test	Red blood cell count	104/uL	425	431.82(42.98)	3216	436.35(38.18)	191	435.92(39.80)	3279	435.35(38.53)	326	448.47(40.30)	3144	434.03(38.17)	105	413.76(33.02)	644	436.04(34.32)
continuous	Blood test	Hemoglobin	g/dL	425	13.43(1.38)	3216	13.41(1.36)	191	13.56(1.28)	3279	13.39(1.36)	326	14.08(1.32)	3144	13.33(1.33)	105	12.92(1.00)	644	13.03(1.32)
continuous	Blood test	Total bilirubin	mg/dL	425	0.70(0.26)	3216	0.72(0.28)	191	0.70(0.28)	3279	0.72(0.27)	326	0.73(0.26)	3144	0.72(0.28)	105	0.75(0.30)	644	0.66(0.24)
continuous	Blood test	Indirect bilirubin	mg/dL	425	0.50(0.20)	3216	0.52(0.21)	191	0.50(0.20)	3279	0.52(0.21)	326	0.52(0.20)	3144	0.52(0.21)	105	0.54(0.24)	644	0.48(0.18)
continuous	Blood test	Alanine aminotransferease	IU/L	425	20.37(9.79)	3216	20.81(16.65)	191	25.18(19.67)	3279	20.35(15.69)	326	27.71(15.38)	3144	19.88(15.85)	105	20.76(12.83)	644	19.63(12.32)
continuous	Blood test	Gamma-glutamyl transferase	IU/L	425	29.72(27.78)	3216	30.22(40.78)	191	34.51(40.48)	3279	29.57(38.07)	326	45.65(58.75)	3144	28.21(35.02)	105	25.00(25.10)	644	23.23(26.12)
continuous	Blood test	Cholinesterase	IU/L	425	326.09(71.86)	3216	333.55(77.02)	191	342.72(83.99)	3279	331.78(76.32)	326	357.21(72.58)	3144	329.80(76.77)	105	319.00(74.97)	644	332.60(77.56)
continuous	Blood test	Triglycerides	mg/dL	425	109.12(61.58)	3216	93.23(58.07)	191	104.26(66.51)	3279	93.90(58.03)	326	141.81(73.30)	3144	89.56(54.53)	105	87.06(44.41)	644	89.24(59.88)
continuous	Blood test	Free fatty acids	mEq/L	425	0.58(0.20)	3216	0.58(0.20)	191	0.59(0.20)	3279	0.57(0.19)	326	0.59(0.20)	3144	0.57(0.19)	105	0.64(0.19)	644	0.56(0.18)
continuous	Blood test	Creatinine	mg/dL	425	1.00(0.61)	3216	0.67(0.12)	191	0.76(0.19)	3279	0.70(0.15)	326	0.81(0.20)	3144	0.69(0.15)	105	0.71(0.16)	644	0.65(0.12)
continuous	Blood test	Potassium level	mEq/L	425	4.11(0.37)	3216	3.93(0.32)	191	4.04(0.38)	3279	3.95(0.33)	326	3.95(0.33)	3144	3.95(0.33)	105	3.97(0.34)	644	3.92(0.32)
continuous	Questionnaire	Weekly alcohol intake	per cup (approximately 20g of ethanol)	425	3.56(6.86)	3216	3.57(7.18)	191	2.86(5.58)	3279	3.58(7.00)	326	5.53(8.52)	3144	3.33(6.71)	105	0.00(0.00)	644	0.00(0.00)
continuous	Ophthalmology	Right intraocular pressure corrected by corneal pressure	mmHg	423	14.37(2.91)	3208	15.00(2.90)	190	14.97(3.24)	3270	14.93(2.89)	325	14.93(3.25)	3135	14.93(2.87)	104	13.87(2.52)	642	15.55(2.86)
