# Supplementary material for: A phenome-wide association study (PheWAS) to identify the health impacts of 4-cresol sulfate in the Nagahama Study
Source: Sci Rep. 2023 Aug 25;13:13926. doi: 10.1038/s41598-023-40697-2 (PMC10457396; doi:10.1038/s41598-023-40697-2)
Supplement: Supplementary file 5 — Supplementary Table S4. [file 41598_2023_40697_MOESM5_ESM.xlsx]

## Sheet: Table S4
Table S4. Details of results from association analsyis between the four chronic diseases and the 40 intermediate phenotypes significantly associated with 4-cresol sulfate in the Nagahama study population. Urinary ketone body were not tested due to limited number of sample variation. Creatinine was excluded for chronic kidney disease (CKD). T2DM, Type 2 Diabetes Mellitus; NAFLD, Non Alcoholic Fatt…
			4-Cresol sulfate			CKD			T2DM			MetS			NAFLD
Classification	Biological functions	Phenotype names	Beta	95%CI	p-value	OR	95%CI	p-value	OR	95%CI	p-value	OR	95%CI	p-value	OR	95%CI	p-value
Central blood pressure	Blood pressure regulation	Sitting cSBP	-0.06	(-0.09,-0.03)	8.95783e-06	1	(0.996,1.01)	0.5	1	(0.99,1.01)	0.74	1.02	(1.01,1.03)	1.9e-09	0.98	(0.97,1.00)	0.08
Central blood pressure	Blood pressure regulation	Sitting SBP	-0.06	(-0.09,-0.04)	2.96746e-06	1	(0.997,1.01)	0.34	1.01	(1.00,1.02)	0.05	1.03	(1.02,1.03)	1.85e-13	0.98	(0.97,1.00)	0.11
Central blood pressure	Blood pressure regulation	Sitting DBP	-0.09	(-0.12,-0.06)	3.51388e-09	1	(0.99,1.01)	0.54	0.99	(0.98,1.00)	0.16	1.03	(1.02,1.04)	1.88e-08	0.98	(0.95,1.01)	0.19
Central blood pressure	Blood pressure regulation	Standing 1-min SBP	-0.06	(-0.09,-0.03)	1.6907e-05	0.999	(0.99,1.01)	0.72	1.01	(1.00,1.02)	0.05	1.03	(1.02,1.03)	2.93e-14	0.98	(0.96,0.998)	0.03
Central blood pressure	Blood pressure regulation	Standing 1-min DBP	-0.08	(-0.11,-0.05)	2.7751e-08	0.997	(0.99,1.01)	0.56	0.98	(0.97,997)	0.02	1.02	(1.01,1.03)	5.81e-05	0.98	(0.95,1.01)	0.19
Central blood pressure	Blood pressure regulation	Standing 3-min DBP	-0.08	(-0.11,-0.05)	4.21542e-07	1	(0.99,1.01)	0.71	0.98	(0.97,0.997)	0.02	1.02	(1.01,1.04)	2.22e-05	0.98	(0.95,1.01)	0.15
CAVI	Blood pressure regulation	Right upper arm DBP	-0.06	(-0.09,-0.04)	7.42719e-06	1	(0.99,1.02)	0.5	1.01	(0.99,1.02)	0.24	1.03	(1.02,1.05)	1.81e-08	0.98	(0.95,1.01)	0.27
CAVI	Blood pressure regulation	Left upper arm DBP	-0.07	(-0.10,-0.04)	5.40046e-07	1	(0.99,1.01)	0.78	1.01	(0.99,1.02)	0.34	1.04	(1.02,1.05)	2.01e-09	0.98	(0.95,1.01)	0.26
CAVI	Blood pressure regulation	Left upper arm MBP	-0.06	(-0.09,-0.03)	2.98792e-05	1	(0.995,1.01)	0.39	1.01	(1.00,1.03)	0.03	1.03	(1.02,1.04)	3.31e-10	0.98	(0.95,1.01)	0.16
CAVI	Blood pressure regulation	Right ankle SBP	-0.06	(-0.09,-0.04)	5.74153e-06	1	(0.997,1.01)	0.28	1.01	(1.00,1.02)	0.00176	1.03	(1.02,1.03)	5.94e-14	0.97	(0.95,0.99)	0.01
CAVI	Blood pressure regulation	Right ankle DBP	-0.07	(-0.10,-0.04)	4.29221e-07	0.998	(0.99,1.01)	0.78	1.01	(0.99,1.02)	0.52	1.04	(1.02,1.05)	6.93e-08	0.97	(0.93,1.01)	0.14
CAVI	Blood pressure regulation	Right ankle MBP	-0.06	(-0.09,-0.04)	6.64045e-06	1	(0.99,1.01)	0.89	1.02	(1.00,1.03)	0.01	1.03	(1.02,1.04)	3.9e-12	0.97	(0.94,1.00)	0.06
CAVI	Blood pressure regulation	Left ankle DBP	-0.07	(-0.10,-0.04)	2.08873e-06	0.99	(0.98,1.01)	0.38	1.01	(0.99,1.02)	0.54	1.04	(1.02,1.05)	2.34e-08	0.99	(0.95,1.02)	0.47
CAVI	Blood pressure regulation	Left ankle MBP	-0.06	(-0.09,-0.03)	1.31246e-05	1	(0.99,1.01)	0.8	1.02	(1.01,1.03)	0.00127	1.04	(1.03,1.05)	2.34e-15	0.98	(0.95,1.01)	0.18
Questionnaire	Disease history	Chronic renal failure history	1.92	(1.49,2.48)	6.44048e-07	10.79	(2.74,42.46)	0.000668	1.77e-06	(0.00,Inf)	0.98	3.46	(0.75,15.98)	0.11	68.73	(2.61E-03,1.81E+06)	0.42
Questionnaire	Sleep quality	PSQI-6 Sleep Quality	0.07	(0.04,0.10)	1.24005e-06	0.83	(0.69,1.00)	0.05	0.88	(0.68,1.14)	0.33	1.37	(1.12,1.67)	0.00215	1	(0.58,1.72)	1
Questionnaire	Sleep quality	PSQI-7 Use of sleeping pills	0.08	(0.05,0.11)	5.72472e-08	0.85	(0.69,1.05)	0.13	1.03	(0.79,1.34)	0.85	1.17	(0.97,1.41)	0.09	0.75	(0.38,1.48)	0.41
Questionnaire	Sleep quality	PSQI-8 Daily sleepiness	-0.08	(-0.11,-0.04)	2.52255e-06	1.05	(0.94,1.17)	0.36	0.91	(0.77,1.08)	0.29	0.996	(0.87,1.14)	0.95	0.88	(0.63,1.22)	0.43
Questionnaire	Dietary habit	Breakfast noodle intake	0.12	(0.09,0.14)	6.92186e-15	1.03	(0.85,1.25)	0.77	0.93	(0.69,1.26)	0.64	1.16	(0.95,1.41)	0.14	0.63	(0.30,1.32)	0.22
Questionnaire	Dietary habit	Dinner bread intake	0.06	(0.04,0.09)	9.07343e-06	0.94	(0.77,1.15)	0.56	0.94	(0.71,1.24)	0.65	0.94	(0.75,1.18)	0.59	1.45	(0.92,2.27)	0.11
Questionnaire	Dietary habit	Butter intake	0.1	(0.07,0.12)	5.5213e-11	0.99	(0.89,1.10)	0.86	0.95	(0.81,1.12)	0.55	1	(0.88,1.13)	1	0.82	(0.60,1.12)	0.22
Questionnaire	Dietary habit	Peanuts/almonds intake	-0.07	(-0.10,-0.04)	1.0152e-05	1.04	(0.95,1.13)	0.39	1	(0.88,1.14)	1	0.94	(0.84,1.04)	0.23	0.98	(0.77,1.25)	0.87
Urine test	Renal function	Urinary blood	-0.07	(-0.10,-0.04)	2.95196e-05	1.13	(0.96,1.32)	0.13	0.78	(0.60,1.02)	0.07	0.93	(0.76,1.14)	0.48	1.43	(0.92,2.23)	0.11
Urine test	Ion regulation	Urinary pH	0.09	(0.06,0.12)	8.05736e-10	0.81	(0.72,0.92)	0.00137	0.88	(0.74,1.05)	0.16	1.01	(0.88,1.16)	0.89	1.3	(0.90,1.86)	0.16
Urine test	Ion regulation	Urinary Na+/K+ ratio	-0.07	(-0.10,-0.04)	7.05877e-06	0.87	(0.81,0.94)	0.000241	0.996	(0.91,1.09)	0.92	1.08	(1.01,1.15)	0.02	0.95	(0.75,1.22)	0.71
Urine test	Ketone metabolism	Urinary ketone bodies	0.09	(0.06,0.12)	2.15735e-09	NA	NA	NA	NA	NA	NA	NA	NA	NA	NA	NA	NA
Blood test	Hematology	Red blood cell count	-0.06	(-0.08,-0.03)	4.13097e-05	0.999	(0.996,1.00)	0.37	1	(0.996,1.00)	0.9	1.01	(1.00,1.01)	0.000261	0.98	(0.97,0.995)	0.00434
Blood test	Hematology	Hemoglobin	-0.05	(-0.07,-0.03)	4.70529e-05	0.9	(0.82,0.99)	0.03	0.94	(0.83,1.08)	0.39	1.24	(1.11,1.38)	0.000137	0.97	(0.69,1.36)	0.84
Blood test	Liver function	Total bilirubin	-0.06	(-0.09,-0.03)	1.87458e-05	0.55	(0.35,0.84)	0.01	0.54	(0.30,0.99)	0.05	0.73	(0.47,1.14)	0.16	10	(2.73,36.65)	0.000513
Blood test	Liver function	Indirect bilirubin	-0.07	(-0.09,-0.04)	5.89943e-06	0.45	(0.25,0.79)	0.01	0.39	(0.17,0.88)	0.02	0.6	(0.33,1.09)	0.09	15.2	(2.95,78.19)	0.00113
Blood test	Liver function	Alanine aminotransferease	-0.08	(-0.11,-0.06)	3.40842e-09	0.996	(0.99,1.01)	0.4	1.01	(1.00,1.02)	0.00351	1.02	(1.01,1.03)	6.41e-10	1.01	(0.98,1.03)	0.54
Blood test	Liver function	Gamma-glutamyl transferase	-0.12	(-0.14,-0.09)	2.22923e-17	0.998	(0.99,1.00)	0.32	1	(0.998,1.00)	0.59	1	(1.00,1.01)	0.000379	1	(0.99,1.02)	0.6
Blood test	Liver function	Cholinesterase	-0.07	(-0.10,-0.04)	7.10147e-06	0.999	(0.998,1.00)	0.24	1	(1.00,1.00)	0.01	1.01	(1.00,1.01)	4.09e-13	0.99	(0.99,1.00)	0.03
Blood test	Fatty acid metabolism	Triglycerides	-0.07	(-0.10,-0.04)	1.16752e-06	1.003	(1.002,1.005)	0.000114	1	(0.999,1.00)	0.36	1.01	(1.01,1.01)	5.64e-26	0.99	(0.98,0.999)	0.02
Blood test	Fatty acid metabolism	Free fatty acids	-0.14	(-0.17,-0.11)	2.56259e-19	0.6	(0.34,1.03)	0.06	1.24	(0.59,2.62)	0.58	2.18	(1.19,3.97)	0.01	4.15	(0.70,24.66)	0.12
Blood test	Renal function	Creatinine	0.1	(0.07,0.12)	2.15817e-17	NA	NA	NA	1.27	(0.44,3.66)	0.66	4.48	(1.97,10.20)	0.000358	8.24	(0.49,139.48)	0.14
Blood test	Ion regulation	Potassium level	0.1	(0.07,0.13)	3.4135e-11	3.18	(2.33,4.32)	2.2e-13	1.45	(0.95,2.23)	0.09	0.62	(0.43,0.89)	0.01	0.26	(0.09,0.75)	0.01
Questionnaire	Dietary habit	Weekly alcohol intake	-0.06	(-0.09,-0.04)	1.6026e-08	0.99	(0.97,1.00)	0.14	0.95	(0.92,0.98)	0.000597	1	(0.98,1.02)	1	NA	NA	NA
Ophthalmology	Intraocular Pressure	Right Intraocular pressure corrected by corneal pressure	-0.07	(-0.10,-0.04)	1.09122e-05	0.996	(0.96,1.03)	0.84	1.07	(1.02,1.12)	0.01	1.06	(1.02,1.10)	0.00474	0.9	(0.80,1.02)	0.09
